# Supplementary material for: Impact of ambient air pollution on colorectal cancer risk and survival: insights from a prospective cohort and epigenetic Mendelian randomization study
Source: eBioMedicine. 2024 Apr 16;103:105126. doi: 10.1016/j.ebiom.2024.105126 (PMC11035091; doi:10.1016/j.ebiom.2024.105126)
Supplement: Supplementary Tables S17–S19 [file mmc2.xlsx]

## Sheet: Supplementary Table 15
Supplementary Table 15. PM2.5-related CpG sites and mQTLs from GoDMC database.
CpG site	CpG.Chr	mQTL	mQTL.Chr	mQTL.Pos	Effect allele	Other allele	EAF	beta	SE	Cis	F-statistics
cg00057791	1	rs11801678	1	12467620	T	C	0.0377	0.585224	0.0414916	Y	595.542
cg00206468	16	rs908987	16	85984889	T	C	0.2832	0.1399	0.0144349	Y	222.24
cg00244352	6	rs9396591	6	15516285	A	G	0.2759	0.127052	0.0109282	Y	176.662
cg00244352	6	rs4715976	6	15451898	C	T	0.3887	0.101347	0.0097789	Y	136.097
cg00282877	10	rs12253520	10	135235321	A	C	0.1991	-0.169123	0.0116044	Y	209.738
cg00282877	10	rs7921041	10	135229239	C	G	0.2134	-0.115199	0.0145206	Y	107.705
cg00358155	16	rs66874200	16	2032258	G	T	0.1008	-0.198426	0.0217774	Y	144.846
cg00364051	6	rs10947427	6	33644253	A	G	0.2276	0.200954	0.0158112	Y	375.195
cg00364051	6	rs10947428	6	33647058	C	T	0.2084	0.321106	0.0147228	Y	917.317
cg00364051	6	rs59248104	6	33845209	G	A	0.1225	0.231515	0.0197395	Y	300.448
cg00364051	6	rs62398122	6	34108057	A	G	0.0235	0.486305	0.0425972	Y	263.979
cg00364051	6	rs7383287	6	32783086	G	A	0.2065	0.100639	0.0117868	Y	80.1187
cg00364051	6	rs9277968	6	33270680	A	G	0.4748	0.0957184	0.0104862	Y	108.479
cg00364051	6	rs9296068	6	32988695	G	T	0.3416	0.117185	0.0125189	Y	143.664
cg00364051	6	rs210139	6	33543409	C	A	0.3898	0.153381	0.0098575	Y	297.62
cg00364051	6	rs767895	6	33791463	G	C	0.2685	0.0977582	0.0101826	Y	101.39
cg00439658	17	rs939543	17	72792184	A	G	0.5247	-0.11794	0.0137162	Y	127.126
cg00477017	3	rs151230747	3	196745172	A	C	0.0524	-0.305083	0.0469346	Y	54.5213
cg00557236	5	rs254151	5	115642097	G	C	0.3084	-0.111769	0.0139195	Y	148.407
cg00591333	17	rs4969254	17	79106005	T	C	0.1784	0.568863	0.0428348	Y	2734.29
cg00670111	7	rs79504514	7	128473026	G	C	0.0407	0.182678	0.0281423	Y	57.8574
cg00692833	13	rs2209514	13	42791689	A	G	0.1661	-0.184918	0.01511	Y	265.285
cg00702872	6	rs6596988	6	3627609	T	C	0.3947	-0.525917	0.0241944	Y	4013.07
cg00702872	6	rs73353113	6	3618727	C	A	0.0511	0.331663	0.0242914	Y	244.571
cg00702872	6	rs7741605	6	3667249	A	G	0.1595	-0.202843	0.0143958	Y	303.703
cg00702872	6	rs9328198	6	3855486	G	A	0.4634	-0.0825369	0.0088857	Y	92.57
cg00742963	8	rs1972083	8	22730266	T	C	0.2886	0.148931	0.0119562	Y	205.861
cg00966686	19	rs10250	19	4101062	T	G	0.4783	-0.144038	0.0115033	Y	171.864
cg00978848	2	rs72977617	2	235695307	A	G	0.0675	0.349269	0.0196425	Y	424.533
cg01012330	3	rs115525172	3	192623144	A	G	0.0565	-0.358225	0.0236445	Y	347.128
cg01012330	3	rs2593910	3	192652895	A	T	0.4558	0.203723	0.0089295	Y	567.283
cg01046951	1	rs6690373	1	3035227	G	A	0.1068	-0.318781	0.027346	Y	238.561
cg01065697	1	rs12726710	1	3312963	T	C	0.2216	0.198538	0.0132839	Y	367.286
cg01079795	1	rs6676798	1	111393436	C	T	0.3378	0.111535	0.0090061	Y	155.294
cg01121892	8	rs72691608	8	144283407	T	C	0.2063	0.186412	0.0106492	Y	304.446
cg01145544	21	rs755548	21	46874745	G	T	0.3351	-0.0826227	0.0126758	Y	80.7492
cg01162920	16	rs111402974	16	68252516	G	A	0.1708	0.141371	0.0193708	Y	132.038
cg01162920	16	rs2307022	16	68381978	A	G	0.3327	0.15856	0.0102603	Y	307.689
cg01163931	6	rs2449384	6	149305906	G	A	0.1981	-0.127123	0.0119398	Y	136.442
cg01178854	1	rs11264290	1	154912300	T	C	0.4305	0.216741	0.0191501	Y	571.877
cg01197871	16	rs12595941	16	89208680	C	T	0.2246	-0.147188	0.0106952	Y	206.58
cg01338378	7	rs149451324	7	102107251	G	A	0.0751	-0.827098	0.0356722	Y	2785.28
cg01338378	7	rs2257738	7	101925338	A	G	0.2838	-0.107693	0.0119259	Y	113.068
cg01338378	7	rs4400322	7	102544605	T	G	0.1064	-0.102658	0.0148645	Y	55.6807
cg01374266	3	rs12639607	3	13896284	T	C	0.1848	0.101117	0.0147921	Y	81.1696
cg01410292	5	rs76756928	5	148744686	T	C	0.0128	-0.407168	0.0598773	Y	48.0782
cg01440333	1	rs77805328	1	111842813	A	C	0.293	-0.110093	0.0125481	Y	119.237
cg01440333	1	rs8535	1	111785929	A	C	0.2933	0.193557	0.0143141	Y	429.955
cg01469594	17	rs599314	17	80728072	G	A	0.4242	-0.0973834	0.0124875	Y	122.335
cg01476222	11	rs331463	11	36501787	A	T	0.1535	-0.15698	0.0167286	Y	165.936
cg01483627	17	rs76205068	17	72551532	T	C	0.0222	0.363327	0.0466871	Y	100.109
cg01514015	1	rs10802285	1	236311886	T	C	0.2935	-0.136392	0.0113479	Y	201.975
cg01519464	1	rs143503844	1	24850127	T	C	0.1434	0.166442	0.0154684	Y	118.309
cg01519464	1	rs2776749	1	24879962	C	T	0.4546	-0.0672818	0.0115905	Y	51.2372
cg01525916	12	rs28370418	12	132919976	C	T	0.3916	-0.149081	0.0164664	Y	146.929
cg01590753	4	rs41501449	4	177787607	C	T	0.106	0.263461	0.0207618	Y	328.366
cg01596901	11	rs10791160	11	131519897	C	A	0.3664	-0.115464	0.0102589	Y	139.508
cg01596901	11	rs11222591	11	131242879	T	G	0.201	-0.0958619	0.0136684	Y	67.3163
cg01658663	12	rs10747657	12	53439609	G	A	0.1574	-0.147598	0.0229447	Y	111.203
cg01658663	12	rs12369033	12	53442956	G	C	0.2868	0.198387	0.0129007	Y	342.21
cg01668008	8	rs1584448	8	134689575	A	G	0.4638	0.114799	0.0185011	Y	162.684
cg01668008	8	rs4427151	8	134709253	T	C	0.2768	0.273254	0.0185303	Y	796.238
cg01682917	13	rs56205709	13	114872606	T	C	0.0606	-0.204077	0.023926	Y	110.853
cg01682917	13	rs79675394	13	114830914	A	G	0.0476	0.23333	0.0222863	Y	119.817
cg01682917	13	rs1320467	13	114901633	A	G	0.1811	-0.244083	0.0151328	Y	427.013
cg01710852	15	rs1866316	15	67441997	C	T	0.3023	0.141295	0.0147352	Y	235.665
cg01729717	13	rs7997948	13	84467545	C	A	0.2899	-0.153636	0.0101906	Y	232.718
cg01779882	8	rs3812439	8	144458874	T	C	0.1677	0.122112	0.014088	Y	109.515
cg01797899	14	rs4343185	14	22974041	T	G	0.3167	0.224438	0.019087	Y	617.666
cg01797899	14	rs6572425	14	22862196	T	G	0.4024	-0.0848138	0.0092799	Y	96.3211
cg01797899	14	rs5020726	14	22972844	A	G	0.3246	0.119689	0.0109292	Y	168.366
cg01797899	14	rs3751468	14	22975108	A	G	0.3174	0.159819	0.014884	Y	310.342
cg01798385	20	rs58400536	20	47249963	G	A	0.1965	0.0946694	0.0133869	Y	78.7461
cg01909705	12	rs740840	12	6337254	G	T	0.4778	-0.075047	0.0085975	Y	76.7787
cg01973164	16	rs2118193	16	89739903	A	G	0.2273	-0.0884652	0.0109945	Y	70.0078
cg01973164	16	rs34539781	16	89955230	T	C	0.096	0.310156	0.0211706	Y	448.973
cg01973164	16	rs2283567	16	89849977	C	A	0.0948	-0.224197	0.0223564	Y	231.918
cg02047221	3	rs59357103	3	49890967	A	G	0.1689	-0.139374	0.0119089	Y	140.09
cg02143778	16	rs12928916	16	534642	C	T	0.5282	0.14915	0.0128125	Y	239.472
cg02147041	11	rs144001962	11	57328242	T	C	0.1241	-0.613709	0.0265111	Y	2376.9
cg02147905	14	rs12896625	14	102838957	T	C	0.2709	-0.0748782	0.0105236	Y	59.1336
cg02149069	12	rs113244573	12	6684385	A	G	0.03	0.296454	0.0353374	Y	120.279
cg02149069	12	rs6489721	12	6643316	C	T	0.2171	-0.369088	0.0205378	Y	1347.35
cg02165095	10	rs10795487	10	17443211	G	C	0.3341	0.303026	0.0147859	Y	1096.6
cg02217386	3	rs6770851	3	12797563	T	C	0.1386	0.160798	0.0182998	Y	169.091
cg02217386	3	rs9822382	3	12828828	T	G	0.4181	-0.2727	0.0256166	Y	961.374
cg02294870	17	rs35314992	17	41512977	T	C	0.3602	0.142622	0.0092956	Y	236.564
cg02298525	1	rs12032895	1	233608565	A	G	0.3595	0.322501	0.016501	Y	1395.86
cg02352181	2	rs3813229	2	74056564	G	A	0.3246	-0.312945	0.0222514	Y	1187.84
cg02364642	12	rs184301136	12	57984923	G	C	0.2458	0.149428	0.0141825	Y	209.138
cg02380585	17	rs58745116	17	33803592	A	G	0.3858	0.135963	0.0138376	Y	240.576
cg02390725	11	rs389646	11	2925761	A	G	0.1404	0.237142	0.0234995	Y	375.039
cg02397064	17	rs312816	17	75467395	C	G	0.0169	-1.74634	0.0710877	Y	1464.94
cg02397064	17	rs4789441	17	75307847	G	A	0.4321	0.0673299	0.0092875	Y	52.8824
cg02397064	17	rs16970144	17	75465815	G	A	0.0166	-0.575466	0.0616855	Y	141.951
cg02435538	7	rs144486980	7	75680669	T	C	0.1848	-0.414277	0.0185465	Y	1472.48
cg02449608	19	rs75597694	19	58465419	C	T	0.0756	0.22995	0.0203964	Y	191.344
cg02484335	16	rs2288584	16	84623989	C	T	0.2885	-0.0888996	0.0132655	Y	84.5605
cg02489219	2	rs111390340	2	197691607	C	T	0.1353	-0.111831	0.0126586	Y	79.9759
cg02568153	7	rs10224497	7	2149967	G	A	0.4425	0.237279	0.0169515	Y	792.533
cg02568153	7	rs10950503	7	2039594	A	C	0.4094	0.142793	0.008557	Y	276.306
cg02568153	7	rs12699804	7	2290145	G	T	0.2822	0.0914126	0.0104375	Y	77.4616
cg02568153	7	rs3778977	7	2159746	T	C	0.4201	0.153555	0.0125406	Y	322.336
cg02568153	7	rs7781856	7	2257199	T	C	0.3678	-0.0979124	0.0093666	Y	124.138
cg02795981	10	rs11002899	10	81022089	T	A	0.0774	-0.158965	0.0260159	Y	59.2537
cg02795981	10	rs113796278	10	81136151	C	A	0.0351	0.211532	0.035186	Y	70.2873
cg02795981	10	rs1250538	10	81037800	T	G	0.3749	-0.471889	0.0214556	Y	3193.1
cg02795981	10	rs2802372	10	81047575	C	A	0.4351	-0.223575	0.017267	Y	690.253
cg02843277	6	rs1334687	6	155635637	A	C	0.407	-0.0881305	0.0116514	Y	104.404
cg02860255	8	rs12546755	8	143516426	G	T	0.2129	0.117696	0.0123841	Y	121.437
cg02944637	16	rs8044413	16	19719840	T	C	0.132	0.188901	0.0148106	Y	196.036
cg03049340	13	rs9549789	13	114085729	T	C	0.3475	0.104348	0.015323	Y	91.8267
cg03126177	19	rs149960661	19	13045742	A	G	0.0382	-0.361738	0.0292201	Y	204.932
cg03147900	16	rs142556882	16	89756344	A	G	0.0406	0.398684	0.0410657	Y	217.921
cg03199996	20	rs13043951	20	49014208	A	G	0.0871	-0.140202	0.0212033	Y	81.385
cg03199996	20	rs6020624	20	49214156	A	G	0.3089	-0.381359	0.0152003	Y	1541.48
cg03203114	11	rs117361624	11	118568427	T	C	0.0474	-0.72243	0.040317	Y	1134.43
cg03203114	11	rs4537793	11	118053156	A	C	0.1565	-0.0977364	0.0124585	Y	63.3076
cg03203114	11	rs7481797	11	118745243	A	G	0.1937	0.11985	0.0114855	Y	109.133
cg03205046	2	rs11684279	2	1810830	A	G	0.478	-0.117956	0.0120569	Y	181.993
cg03236397	10	rs10786540	10	101115130	G	A	0.1786	0.0914319	0.0136503	Y	58.5865
cg03236397	10	rs188674616	10	100311514	T	G	0.0167	-0.435618	0.0462292	Y	128.675
cg03279631	16	rs111691078	16	84586440	T	C	0.0535	0.203782	0.0258826	Y	109.653
cg03279631	16	rs692018	16	84552231	T	G	0.2052	0.231937	0.0128633	Y	455.389
cg03326699	1	rs72637920	1	42461104	A	G	0.1047	0.202938	0.0244594	Y	178.988
cg03326699	1	rs918259	1	42516527	C	G	0.196	-0.161059	0.011279	Y	203.887
cg03328201	22	rs138647105	22	22031128	T	C	0.17	-0.213469	0.0181698	Y	337.533
cg03358113	7	rs62442483	7	2257939	G	C	0.208	-0.164276	0.0141764	Y	237.384
cg03358113	7	rs12699804	7	2290145	G	T	0.2822	0.0914126	0.0104375	Y	77.4616
cg03455990	10	rs1649990	10	80050769	G	A	0.2773	-0.378247	0.0203605	Y	1421.96
cg03625515	16	rs4781865	16	18157719	A	T	0.5409	0.128996	0.0097001	Y	231.231
cg03654169	8	rs35581201	8	11706834	C	T	0.3782	0.120457	0.0125787	Y	165.674
cg03707169	11	rs10893922	11	128701032	C	T	0.107	-0.123772	0.0167339	Y	81.4738
cg03707169	11	rs2284786	11	128652920	A	G	0.4696	0.148843	0.0122463	Y	309.649
cg03707169	11	rs497714	11	128643553	A	C	0.3736	-0.139481	0.0149506	Y	215.816
cg03730709	10	rs745182	10	81901722	C	T	0.4075	0.0888248	0.0087526	Y	104.806
cg03742132	12	rs4638365	12	81199894	T	C	0.3435	-0.235428	0.0140104	Y	697.919
cg03742132	12	rs79636255	12	81193795	C	A	0.1131	-0.180242	0.0225015	Y	157.728
cg03771731	11	rs7942096	11	20643784	T	C	0.4383	0.177759	0.0210863	Y	420.776
cg03782381	17	rs117856128	17	43450077	G	A	0.0151	0.893826	0.110279	Y	186.944
cg03782381	17	rs12936109	17	43085340	A	G	0.2905	-0.0783589	0.0103481	Y	57.3576
cg03782381	17	rs16939926	17	43343249	C	T	0.0431	0.714947	0.0487078	Y	1028.26
cg03782381	17	rs7220051	17	43459253	T	A	0.4718	-0.164539	0.0172812	Y	210.464
cg03782381	17	rs72834545	17	43791502	T	C	0.029	0.651297	0.0455494	Y	314.223
cg03816851	22	rs2083882	22	18395241	G	A	0.2507	-0.0880768	0.0103168	Y	73.0636
cg03816851	22	rs2587109	22	18323438	C	T	0.3645	0.443424	0.0238332	Y	2694.16
cg03816851	22	rs382013	22	18276101	A	G	0.3062	0.083044	0.0126156	Y	65.7895
cg03816851	22	rs4819475	22	18383236	C	A	0.4522	0.0949783	0.0136662	Y	108.344
cg03816851	22	rs7287465	22	18311845	G	A	0.4276	-0.0959788	0.012889	Y	110.414
cg03935060	16	rs117609472	16	10277263	T	C	0.1186	0.156573	0.0134366	Y	140.21
cg03935060	16	rs80099381	16	10273536	T	G	0.0674	-0.290824	0.0225538	Y	284.291
cg03960313	13	rs9580657	13	24091128	C	G	0.2229	0.214661	0.0115174	Y	450.102
cg03994184	7	rs2037890	7	1675117	C	T	0.3244	0.0561845	0.0094895	Y	34.7201
cg04022811	16	rs3785182	16	90099348	A	G	0.1375	-0.288456	0.0285781	Y	439.905
cg04027612	20	rs6088801	20	33942261	G	A	0.3936	0.0889373	0.0121071	Y	97.7249
cg04240079	11	rs7944514	11	74301192	C	T	0.2559	0.193007	0.0127167	Y	399.27
cg04361053	19	rs855617	19	38622191	C	T	0.4227	-0.128922	0.008736	Y	219.822
cg04398322	2	rs6437231	2	241990248	T	G	0.4972	-0.193154	0.013248	Y	460.168
cg04414095	2	rs3183099	2	220427395	A	G	0.2454	0.270455	0.0192451	Y	670.357
cg04456892	11	rs10769707	11	6706681	G	A	0.4676	-0.0673571	0.0116716	Y	52.8843
cg04456892	11	rs10839658	11	6942476	C	A	0.3725	0.527559	0.0189179	Y	4098.85
cg04456892	11	rs147049750	11	6827856	C	T	0.0421	0.234728	0.0363593	Y	91.9523
cg04456892	11	rs2515948	11	7012914	G	A	0.4166	0.0979067	0.0087336	Y	126.092
cg04456892	11	rs61879357	11	7205517	G	A	0.2161	-0.0899414	0.011913	Y	56.3419
cg04486873	1	rs297783	1	34646598	A	C	0.4877	-0.0726279	0.011229	Y	52.29
cg04528445	14	rs7149952	14	103541096	G	C	0.2283	-0.140896	0.0119525	Y	174.265
cg04611912	6	rs9476854	6	15576601	A	G	0.0948	0.342734	0.0304783	Y	506.825
cg04658699	15	rs11070258	15	40538567	T	C	0.5132	0.387626	0.0299581	Y	1979.53
cg04787916	2	rs6738507	2	237757809	A	C	0.3118	0.115035	0.0143022	Y	143.726
cg04787916	2	rs79532807	2	237849999	A	G	0.0416	-0.415163	0.036042	Y	270.569
cg04801098	16	rs11644924	16	88663371	G	C	0.2928	-0.142803	0.0128604	Y	221.042
cg04859726	6	rs3798492	6	100888625	T	C	0.2696	0.098787	0.0125362	Y	102.809
cg04870110	6	rs13212021	6	27041282	A	G	0.4955	0.142014	0.0099847	Y	278.737
cg04870110	6	rs139611473	6	27536952	T	G	0.0286	-1.13927	0.0371009	Y	2080.66
cg04870110	6	rs74967533	6	28281804	T	C	0.0174	-0.482205	0.0673654	Y	160.19
cg04870110	6	rs9366694	6	27623511	G	A	0.2102	0.198233	0.0162467	Y	362.27
cg04871460	1	rs2459994	1	2024064	T	C	0.176	0.192809	0.0161455	Y	245.645
cg04871460	1	rs6678163	1	2018875	A	G	0.1737	0.344266	0.0206844	Y	793.187
cg04898124	20	rs6125084	20	46344273	G	A	0.1756	-0.124425	0.0135822	Y	119.196
cg04899492	6	rs11754578	6	24121221	A	C	0.2228	-0.172861	0.0166597	Y	290.127
cg04899492	6	rs2176932	6	24124829	T	G	0.0186	0.335636	0.0370035	Y	78.5133
cg04904932	8	rs34236782	8	87054046	T	A	0.294	-0.20773	0.0173008	Y	470.89
cg04917258	11	rs114098501	11	66657917	A	G	0.02	-0.389504	0.0428027	Y	142.689
cg04917258	11	rs183596094	11	66614686	T	C	0.0198	-0.265734	0.0326263	Y	65.56
cg04951051	10	rs1248663	10	79590726	C	G	0.3416	0.0925109	0.0127478	Y	105.259
cg04970064	17	rs759974	17	400959	A	G	0.5166	0.123009	0.012844	Y	184.347
cg04970064	17	rs16952820	17	397999	T	C	0.0319	-0.784334	0.0433794	Y	859.065
cg04970064	17	rs8077538	17	241835	T	G	0.098	-0.70679	0.0223685	Y	2015.43
cg04970064	17	rs9747073	17	496889	A	T	0.4504	0.238848	0.0104038	Y	747.155
cg04970064	17	rs9895447	17	258914	A	G	0.0491	-0.365661	0.0274304	Y	181.621
cg05015176	19	rs12461075	19	49399821	A	G	0.2695	0.0907862	0.0120664	Y	90.323
cg05068461	11	rs10838458	11	45393005	G	C	0.3366	0.0968091	0.0100688	Y	111.85
cg05142023	16	rs4843392	16	86570397	T	C	0.1511	0.124692	0.0120194	Y	109.114
cg05215277	16	rs62034712	16	3356441	T	C	0.2487	-0.187918	0.0149862	Y	364.263
cg05223158	2	rs67210443	2	238284521	A	G	0.252	0.16089	0.01159	Y	268.359
cg05223158	2	rs6746699	2	238334012	G	C	0.0827	-0.108972	0.0156687	Y	49.1703
cg05328939	9	rs9410002	9	137730956	G	A	0.4057	-0.135904	0.0128147	Y	222.2
cg05348888	1	rs1005471	1	2952614	C	T	0.1913	-0.0902405	0.0141218	Y	67.9667
cg05397535	17	rs7213481	17	4547906	T	C	0.2401	0.125962	0.012481	Y	119.275
cg05426160	16	rs7196606	16	15941025	G	A	0.2279	-0.346401	0.0226349	Y	1223.38
cg05525416	8	rs10464891	8	82042900	A	C	0.1249	-0.110015	0.0134161	Y	71.3386
cg05525416	8	rs7815826	8	81971745	T	C	0.5235	0.198443	0.0162411	Y	549.115
cg05654361	16	rs150926	16	2330169	G	C	0.3992	-0.134427	0.0123967	Y	242.476
cg05655247	1	rs4970356	1	1043262	C	T	0.1404	-0.404512	0.0239937	Y	909.828
cg05655247	1	rs9442372	1	1018704	A	G	0.437	-0.0930823	0.0095139	Y	96.0328
cg05655247	1	rs9442385	1	1097335	T	G	0.0794	-0.216915	0.0351895	Y	95.3193
cg05655247	1	rs3766192	1	1017197	C	T	0.4468	0.26332	0.0224875	Y	778.606
cg05670596	3	rs36030692	3	46475323	A	G	0.0921	-0.184612	0.0157333	Y	149.55
cg05670596	3	rs57093591	3	46350716	C	T	0.1449	0.112159	0.0150791	Y	76.9917
cg05696950	2	rs11695862	2	8712608	T	C	0.501	-0.106263	0.0087203	Y	155.052
cg05725004	1	rs6675067	1	76088392	C	A	0.3094	0.172182	0.0113218	Y	346.831
cg05725004	1	rs71656866	1	76394519	A	G	0.1149	0.148128	0.0146888	Y	104.511
cg05732300	21	rs11700482	21	46708843	G	T	0.2243	-0.131745	0.0170048	Y	60.4372
cg05732300	21	rs76773794	21	46647813	G	A	0.0257	1.02626	0.0445598	Y	1442.56
cg05824757	10	rs112090772	10	72554830	T	C	0.0604	-0.24739	0.0254054	Y	183.793
cg05824757	10	rs78707107	10	72574599	G	C	0.0244	0.648457	0.0516763	Y	472.348
cg05854261	4	rs11735988	4	184299079	A	G	0.4736	-0.103911	0.0092301	Y	150.152
cg05958351	16	rs3112687	16	2823923	T	C	0.1644	-0.248974	0.0114565	Y	480.487
cg06086785	3	rs4293721	3	48045137	C	A	0.3217	0.116291	0.0093333	Y	157.538
cg06151074	6	rs805826	6	31724219	C	G	0.2534	0.11931	0.0102932	Y	130.591
cg06151074	6	rs9267542	6	31668049	T	C	0.2226	0.134226	0.012603	Y	129.352
cg06161930	19	rs643133	19	56638845	G	T	0.0696	-0.59247	0.0593157	Y	250.23
cg06270249	3	rs9857120	3	55803715	C	A	0.1956	0.405872	0.0185901	Y	1397.75
cg06288253	6	rs10793841	6	3285286	A	G	0.1343	0.614955	0.0330146	Y	2505.67
cg06288253	6	rs147986662	6	3309875	T	C	0.0271	0.214005	0.0343146	Y	55.9699
cg06324635	11	rs4929914	11	8824388	C	T	0.4636	0.103824	0.0090212	Y	132.826
cg06325088	10	rs12249370	10	50418949	A	G	0.2753	0.0598332	0.0096786	Y	38.8234
cg06338697	10	rs11009893	10	35018285	T	C	0.3957	0.0825965	0.0100934	Y	90.7894
cg06338697	10	rs2570335	10	34586957	G	A	0.5002	-0.282241	0.0158018	Y	1150.26
cg06378129	16	rs111402974	16	68252516	G	A	0.1708	0.141371	0.0193708	Y	132.038
cg06378129	16	rs3809630	16	67879400	A	G	0.1264	-0.510754	0.0298782	Y	1619.75
cg06495763	11	rs11822294	11	2924937	T	C	0.1917	-0.102488	0.0147342	Y	86.2294
cg06526189	6	rs1761770	6	43678036	G	A	0.4042	0.0884103	0.0088745	Y	99.9796
cg06551905	8	rs11785520	8	11268560	C	T	0.4375	-0.157585	0.0091498	Y	302.812
cg06551905	8	rs2736320	8	11326525	G	C	0.3858	0.124359	0.0131845	Y	154.037
cg06592178	8	rs7814920	8	74198733	C	T	0.4197	-0.148742	0.0120892	Y	301.77
cg06598631	6	rs6454631	6	88225863	G	A	0.4757	0.235343	0.0163343	Y	751.714
cg06640822	1	rs16830188	1	25298841	T	C	0.0184	-0.825527	0.0764521	Y	320.609
cg06644638	11	rs11223761	11	134210544	T	C	0.3833	0.108294	0.0089368	Y	146.24
cg06644638	11	rs574328	11	134187896	A	G	0.2693	0.140053	0.0138941	Y	189.727
cg06721806	19	rs146546764	19	35947811	A	G	0.0359	-0.283918	0.0366605	Y	95.1001
cg06721806	19	rs8111522	19	35974202	A	G	0.0967	-0.146201	0.0147435	Y	102.155
cg06765022	7	rs12534699	7	76522216	A	G	0.429	0.206721	0.0109929	Y	498.432
cg06765022	7	rs140752350	7	76348565	T	C	0.1353	-0.165245	0.0180945	Y	163.857
cg06765022	7	rs6465532	7	76917430	G	A	0.4407	0.0545971	0.0094521	Y	40.8316
cg06771839	14	rs5020726	14	22972844	A	G	0.3248	0.119689	0.0109292	Y	148.813
cg06771839	14	rs77123507	14	22981162	A	G	0.0399	-0.365796	0.0280041	Y	180.932
cg06771839	14	rs3751468	14	22975108	A	G	0.3181	0.159819	0.014884	Y	275.966
cg06771839	14	rs4343185	14	22974041	T	G	0.3172	0.224438	0.019087	Y	549.028
cg06812019	5	rs72707263	5	1134725	T	C	0.2155	0.124568	0.0137017	Y	139.41
cg06812019	5	rs62329574	5	1132278	C	T	0.2206	-0.157688	0.0176853	Y	217.012
cg06937832	22	rs5771785	22	49155448	T	C	0.4845	0.320674	0.0146932	Y	1307.78
cg06999346	5	rs1989919	5	136897592	T	C	0.2209	0.0811352	0.0117149	Y	63.0165
cg07081054	17	rs9889559	17	52983722	C	T	0.3122	0.0622918	0.009664	Y	46.2522
cg07091552	11	rs76546711	11	73412989	T	C	0.0534	0.394096	0.0260917	Y	407.095
cg07262450	10	rs766927	10	44639092	T	C	0.4908	0.117355	0.0085951	Y	188.696
cg07289335	5	rs12657996	5	158904313	A	G	0.2323	0.348123	0.0154071	Y	1253.6
cg07321354	2	rs35747719	2	173058937	T	C	0.1899	-0.11971	0.0161825	Y	112.865
cg07437919	8	rs35257077	8	142235049	T	C	0.4026	0.0805539	0.0090391	Y	82.7649
cg07478791	1	rs12408524	1	31835853	A	G	0.3838	0.370751	0.0147114	Y	1733.7
cg07478791	1	rs17443748	1	31991138	C	T	0.078	0.184844	0.0245073	Y	59.9893
cg07478791	1	rs61778231	1	31395393	G	A	0.0472	0.293978	0.0345565	Y	100.739
cg07478791	1	rs2377853	1	31894594	T	C	0.3156	-0.337543	0.0137451	Y	1369.97
cg07598930	3	rs2245424	3	53003021	G	C	0.3414	0.168467	0.0162281	Y	350.861
cg07598930	3	rs352165	3	52242902	A	G	0.4605	0.360364	0.0128591	Y	1806.78
cg07598930	3	rs41305600	3	53216024	T	C	0.0247	0.267501	0.0422204	Y	61.742
cg07598930	3	rs6774097	3	52569480	A	C	0.0264	-0.513291	0.0455694	Y	292.541
cg07644368	5	rs12516736	5	115121239	C	G	0.2365	-0.216632	0.0217841	Y	228
cg07644368	5	rs149181172	5	115325030	T	A	0.0166	-0.422054	0.0506996	Y	105.061
cg07644368	5	rs17404060	5	115319911	T	C	0.0947	-0.292345	0.0183317	Y	380.728
cg07644368	5	rs26529	5	115184450	C	T	0.3291	-0.527381	0.0213261	Y	3428.27
cg07724971	17	rs12602462	17	78146016	T	C	0.3804	-0.125072	0.0134563	Y	206.127
cg07724971	17	rs12950757	17	78096800	G	T	0.2741	-0.0903525	0.0128509	Y	90.2958
cg07724971	17	rs141964250	17	78045954	C	G	0.0299	0.705779	0.0625211	Y	321.792
cg07724971	17	rs148275766	17	78160385	A	C	0.0147	0.735702	0.0511723	Y	318.56
cg07794409	1	rs1050316	1	156434703	G	T	0.3429	-0.594814	0.0183948	Y	5021.96
cg07794409	1	rs4661184	1	156534525	A	C	0.2959	-0.143358	0.0129844	Y	232.27
cg07794409	1	rs56353055	1	156347309	G	A	0.0825	-0.137592	0.0175331	Y	73.5694
cg07803377	7	rs112952099	7	1627224	A	C	0.0394	0.221542	0.027046	Y	86.7037
cg07817608	12	rs79936375	12	76216483	A	G	0.0263	-0.578952	0.037481	Y	355.434
cg07963181	3	rs349715	3	11130020	A	G	0.2898	-0.0673884	0.0107375	Y	39.4974
cg08011223	16	rs11644881	16	2740841	A	G	0.4404	0.0871843	0.0109259	Y	96.5808
cg08011223	16	rs4461075	16	2446200	A	G	0.3262	0.0919393	0.0114053	Y	91.4949
cg08011959	16	rs1428841	16	77295218	A	C	0.224	-0.251071	0.0156276	Y	604.098
cg08011959	16	rs1825596	16	77169206	C	G	0.2472	-0.135206	0.0111473	Y	188.298
cg08011959	16	rs1874534	16	76880116	A	G	0.2017	-0.104904	0.0150726	Y	85.8551
cg08023416	2	rs112505882	2	103109863	A	G	0.0594	-0.33045	0.0212586	Y	284.942
cg08023416	2	rs113993820	2	102766634	T	G	0.0201	-0.330615	0.0367467	Y	104.551
cg08023416	2	rs11465606	2	102988300	A	C	0.03	0.333037	0.0334891	Y	126.239
cg08023416	2	rs12623748	2	103179942	T	C	0.0545	-0.344756	0.0314511	Y	290.61
cg08023416	2	rs12712096	2	101975912	T	C	0.4725	0.0797	0.0110904	Y	86.55
cg08023416	2	rs148900885	2	102883195	G	A	0.0328	0.300542	0.0286414	Y	141.864
cg08023416	2	rs2287041	2	102852866	T	G	0.1325	0.200636	0.0156666	Y	254.51
cg08023416	2	rs2732845	2	103386803	G	A	0.4165	-0.117288	0.0086601	Y	183.405
cg08023416	2	rs62151688	2	102860321	A	G	0.0846	0.433262	0.0184215	Y	792.171
cg08023416	2	rs7569218	2	102690578	A	C	0.4431	-0.375674	0.0112584	Y	1955.95
cg08023416	2	rs77435902	2	102801413	G	T	0.0588	-0.520923	0.0187042	Y	815.821
cg08165487	1	rs2064373	1	59160742	C	A	0.1364	0.364443	0.0226842	Y	879.151
cg08165487	1	rs78422223	1	59206664	A	G	0.1689	0.363794	0.0168187	Y	1050.9
cg08221136	14	rs7148448	14	102414399	T	C	0.0208	0.323436	0.0528345	Y	105.135
cg08247297	21	rs73370824	21	46907338	A	C	0.0584	0.235169	0.0267926	Y	144.66
cg08255017	14	rs12879951	14	73847796	T	C	0.2556	-0.10511	0.0101541	Y	117.088
cg08255017	14	rs1548768	14	74694849	T	C	0.4383	-0.561786	0.0180697	Y	5014.67
cg08255017	14	rs2302139	14	74362935	C	A	0.0989	0.247967	0.015086	Y	307.449
cg08255017	14	rs4903219	14	74860214	G	A	0.3128	0.126226	0.0123719	Y	191.357
cg08255017	14	rs62006829	14	74810568	A	G	0.4601	-0.116836	0.0162313	Y	89.4968
cg08255017	14	rs7147712	14	75670707	C	G	0.5082	0.0891127	0.0117288	Y	89.4099
cg08255017	14	rs7160756	14	74976986	A	G	0.4306	-0.101489	0.0090442	Y	126.886
cg08255017	14	rs73307199	14	74708264	T	G	0.0256	0.427181	0.030866	Y	207.236
cg08255724	6	rs210139	6	33543409	C	A	0.3903	0.153381	0.0098575	Y	301.655
cg08255724	6	rs211456	6	33389381	T	G	0.3841	0.118984	0.0137175	Y	170.365
cg08255724	6	rs493871	6	33565474	A	G	0.4855	0.153095	0.0149936	Y	315.474
cg08255724	6	rs767895	6	33791463	G	C	0.2682	0.0977582	0.0101826	Y	102.613
cg08255724	6	rs10947427	6	33644253	A	G	0.228	0.200954	0.0158112	Y	380.627
cg08282578	16	rs2242126	16	70731302	G	A	0.375	-0.116354	0.0107769	Y	169.029
cg08293408	5	rs4535497	5	1107428	C	A	0.4251	0.078283	0.0113154	Y	69.9534
cg08350126	11	rs35862450	11	6462087	A	G	0.2355	0.132296	0.0137125	Y	173.501
cg08419921	16	rs9937239	16	87107120	A	G	0.255	-0.0886228	0.0106682	Y	70.7799
cg08441314	11	rs593769	11	121364003	G	A	0.4	0.0549522	0.0090272	Y	40.2422
cg08441314	11	rs7104977	11	121443794	A	G	0.3118	0.175396	0.0142758	Y	370.912
cg08441314	11	rs9665907	11	121435470	A	G	0.117	-0.291842	0.0177567	Y	487.95
cg08485186	2	rs66807233	2	241441048	A	G	0.0993	-0.156882	0.023962	Y	115.441
cg08498539	17	rs1684666	17	42027081	T	C	0.4436	-0.0594264	0.0097936	Y	37.0588
cg08666956	5	rs188056229	5	107249963	G	A	0.0337	0.161636	0.0279656	Y	36.6321
cg08666956	5	rs27551	5	106971668	A	C	0.1841	0.103079	0.0114375	Y	87.2726
cg08666956	5	rs286764	5	107525694	T	C	0.5085	-0.369132	0.0190765	Y	1990.25
cg08666956	5	rs6864800	5	107046317	A	C	0.497	0.442157	0.0153947	Y	2854.7
cg08751971	7	rs59147352	7	128672915	G	A	0.5206	0.148399	0.0089153	Y	302.642
cg08753391	6	rs205002	6	32113312	A	G	0.3378	0.0729919	0.0121889	Y	48.3372
cg08757611	17	rs72901758	17	76244489	G	A	0.3156	0.0810469	0.0129405	Y	64.2921
cg08975834	10	rs11597125	10	133032948	T	C	0.0833	-0.199139	0.0173219	Y	147.471
cg08981537	2	rs72618663	2	54842450	T	G	0.351	-0.142712	0.0104497	Y	259.541
cg09044294	2	rs62132489	2	50235201	G	T	0.4669	-0.18716	0.0167317	Y	492.001
cg09089421	3	rs13094149	3	127795569	T	C	0.2409	0.142047	0.0110651	Y	206.207
cg09119967	20	rs16995991	20	9491492	C	T	0.1607	0.194467	0.0207058	Y	272.254
cg09132790	16	rs7196850	16	49618976	C	T	0.4195	-0.104375	0.0104618	Y	140.071
cg09132790	16	rs8055775	16	49549586	T	G	0.2379	-0.143164	0.0107878	Y	187.197
cg09137533	22	rs9627403	22	46448476	G	A	0.4435	-0.164665	0.0136455	Y	294.457
cg09216143	10	rs1329152	10	135303032	T	C	0.0269	-0.268458	0.0438668	Y	83.7037
cg09216143	10	rs7921041	10	135229239	C	G	0.2142	-0.115199	0.0145206	Y	114.655
cg09216143	10	rs12253520	10	135235321	A	C	0.1989	-0.169123	0.0116044	Y	223.201
cg09274864	14	rs11627203	14	55221543	T	C	0.4681	0.094982	0.0089784	Y	123.255
cg09324608	17	rs10775410	17	30863752	T	C	0.4678	0.0837896	0.0116504	Y	89.5185
cg09324608	17	rs12951676	17	29964588	G	A	0.2286	0.0907995	0.0121699	Y	76.1916
cg09324608	17	rs7223126	17	30585862	C	A	0.306	-0.116139	0.0104111	Y	144.979
cg09324608	17	rs770513	17	30051595	C	T	0.1708	0.0950461	0.0150709	Y	60.8466
cg09324608	17	rs9904964	17	30662832	C	T	0.378	-0.566638	0.0266771	Y	4846.78
cg09400092	14	rs17472368	14	38591144	C	T	0.2715	0.211131	0.0193732	Y	370.126
cg09400092	14	rs2803899	14	38674215	C	T	0.0588	0.22192	0.0252258	Y	129.597
cg09414863	1	rs2945155	1	85045094	C	G	0.3249	-0.0981408	0.009241	Y	114.166
cg09449069	10	rs2474558	10	38486141	A	C	0.3426	0.170666	0.0128399	Y	270.906
cg09449069	10	rs7916472	10	37808816	A	G	0.11	-0.122358	0.0179147	Y	67.3794
cg09481404	15	rs2456525	15	53080413	T	C	0.1517	0.10812	0.0121968	Y	81.1324
cg09490124	7	rs4730086	7	105086631	A	G	0.1935	-0.165327	0.0221518	Y	198.134
cg09529783	8	rs4517166	8	1943089	C	A	0.3045	-0.0918786	0.0136737	Y	59.8435
cg09538633	3	rs4498020	3	13810820	C	A	0.2796	-0.0984351	0.0095717	Y	106.706
cg09632876	16	rs1701111	16	12298804	G	A	0.3016	-0.0731383	0.0094944	Y	59.7687
cg09632876	16	rs4780425	16	12479230	A	C	0.4661	-0.301069	0.0167819	Y	1239.17
cg09647375	8	rs73202645	8	12600606	A	T	0.0899	-0.174805	0.0262954	Y	109.934
cg09714615	5	rs7728348	5	148051819	G	T	0.4073	-0.332584	0.0195788	Y	1523.85
cg09714615	5	rs867522	5	147966246	T	C	0.102	-0.136237	0.0202349	Y	84.6899
cg09979356	16	rs11647981	16	23727507	T	C	0.3512	-0.130309	0.0164494	Y	158.571
cg09984479	22	rs6001064	22	38638071	T	C	0.3039	0.178143	0.0106793	Y	376.682
cg09988837	1	rs140013788	1	225201546	C	G	0.0673	0.138827	0.0225986	Y	55.353
cg09988837	1	rs4654049	1	224772910	T	C	0.3615	0.24399	0.0186814	Y	774.361
cg10010898	16	rs7201895	16	407723	A	G	0.351	0.265187	0.0196694	Y	819.063
cg10039988	2	rs877739	2	177399576	C	T	0.0149	0.751855	0.0919186	Y	274.33
cg10144104	3	rs13099869	3	50515600	A	C	0.1357	-0.286631	0.0263352	Y	544.574
cg10147394	8	rs4840567	8	11347625	T	C	0.4641	0.134938	0.008751	Y	237.41
cg10164264	4	rs114472337	4	1123288	C	T	0.0334	0.554435	0.057476	Y	489.53
cg10164264	4	rs7671502	4	1127010	A	G	0.3483	-0.219498	0.0152169	Y	578.957
cg10195962	10	rs12358076	10	47636985	T	C	0.3412	0.176087	0.0133663	Y	311.004
cg10206933	10	rs9419217	10	133758379	G	A	0.3928	-0.100258	0.0108315	Y	128.384
cg10210094	1	rs1107256	1	201373844	A	G	0.2432	0.19139	0.0319239	Y	305.469
cg10238917	16	rs35733741	16	30945887	A	G	0.4173	-0.122049	0.0096636	Y	180.901
cg10279055	11	rs74648805	11	134068546	C	G	0.0255	-0.44413	0.057795	Y	162.514
cg10324116	2	rs11683453	2	29200922	A	G	0.1751	0.0788374	0.0130631	Y	44.9265
cg10324116	2	rs1992810	2	29267377	C	T	0.0949	-0.502491	0.0389717	Y	1257.95
cg10399789	1	rs17131593	1	92503338	C	T	0.2225	-0.236286	0.0168139	Y	509.175
cg10399789	1	rs79991846	1	93012762	T	C	0.2076	-0.282947	0.0165115	Y	730.926
cg10402121	10	rs12218394	10	126480591	G	C	0.4236	-0.186112	0.0119232	Y	476.902
cg10419556	8	rs2436042	8	98262162	G	A	0.3006	-0.116419	0.0099153	Y	151.738
cg10486439	11	rs4930651	11	68859030	T	G	0.4819	0.168119	0.0143757	Y	352.734
cg10576267	22	rs6002328	22	41710034	C	T	0.3149	-0.0985631	0.0127168	Y	105.977
cg10602180	3	rs7649274	3	137736737	C	T	0.4772	0.0776605	0.0100585	Y	83.703
cg10696539	19	rs2854110	19	2269142	G	A	0.2398	0.0869493	0.0117202	Y	55.6448
cg10696539	19	rs62119754	19	2356277	A	G	0.3979	0.199014	0.0184557	Y	528.224
cg10757989	8	rs11775560	8	61660163	G	A	0.1855	0.147776	0.0167001	Y	163.559
cg10765397	8	rs10101376	8	1244374	G	A	0.3811	0.0688063	0.0105043	Y	58.7619
cg10765397	8	rs11136385	8	1283091	C	A	0.3458	-0.210488	0.0115003	Y	549.214
cg10768996	1	rs149343021	1	205236037	A	G	0.0333	0.516508	0.0392639	Y	435.574
cg10795666	13	rs2987533	13	49560514	A	G	0.1635	-0.18008	0.0134821	Y	202.543
cg10795666	13	rs35915720	13	49631135	T	G	0.035	-0.174287	0.0282361	Y	39.2039
cg10796400	8	rs7843263	8	143128774	A	G	0.4824	-0.29675	0.0184714	Y	1062.98
cg10836101	19	rs11673255	19	30026295	C	G	0.2571	-0.0899403	0.0108717	Y	69.6154
cg10842070	20	rs4809329	20	62348460	C	T	0.3222	0.103486	0.0111024	Y	120.172
cg10842070	20	rs6062514	20	62396221	T	G	0.4736	0.114536	0.0139428	Y	157.412
cg10842070	20	rs62218129	20	62745381	C	T	0.1221	-0.379771	0.019025	Y	655.415
cg10842070	20	rs817370	20	62573064	C	T	0.4374	0.227353	0.0107345	Y	459.764
cg10923036	4	rs1714022	4	57934602	C	T	0.3732	-0.247531	0.0113831	Y	802.744
cg10982692	8	rs10112201	8	142382757	C	A	0.0457	-0.191915	0.0242241	Y	74.4392
cg10984165	5	rs451888	5	28927687	G	T	0.4445	-0.10734	0.0110471	Y	149.993
cg10995925	6	rs1052248	6	31556581	A	T	0.2617	0.192029	0.0188367	Y	316.372
cg10995925	6	rs2857605	6	31524851	C	T	0.2112	-0.106672	0.0135563	Y	83.4035
cg10995925	6	rs3873380	6	31262438	T	C	0.3185	0.0819732	0.0127148	Y	51.7571
cg11046593	2	rs963067	2	17992944	G	C	0.3589	-0.122176	0.0121604	Y	169.293
cg11068337	17	rs8064386	17	43236109	T	C	0.5157	-0.171727	0.0112822	Y	395.777
cg11200635	10	rs2506012	10	43575672	G	C	0.0328	-0.209545	0.0357022	Y	39.2995
cg11200635	10	rs2565203	10	43603735	A	G	0.2624	0.277568	0.0157182	Y	837.599
cg11200635	10	rs3107331	10	43739085	T	C	0.5084	-0.0935954	0.0127855	Y	109.921
cg11200635	10	rs61843184	10	43527047	C	A	0.0724	0.170697	0.019664	Y	107.082
cg11200635	10	rs75827370	10	43455112	T	C	0.1416	-0.163693	0.0135884	Y	178.393
cg11284582	20	rs13042230	20	62408766	C	G	0.0176	0.334212	0.0381699	Y	83.871
cg11284582	20	rs2244441	20	62471527	C	T	0.4601	-0.121201	0.0115728	Y	150.9
cg11284582	20	rs6011927	20	62245826	C	G	0.0894	0.448757	0.0218843	Y	853.866
cg11284582	20	rs4809329	20	62348460	C	T	0.3219	0.103486	0.0111024	Y	121.729
cg11359771	5	rs35260072	5	131630852	C	A	0.4252	0.129717	0.0091294	Y	199.948
cg11385165	10	rs12258364	10	105392991	T	C	0.1769	-0.213469	0.0151631	Y	373.013
cg11386376	1	rs11206413	1	55159649	C	G	0.2309	-0.0832785	0.0138359	Y	59.2755
cg11386376	1	rs115110815	1	55110419	T	C	0.0674	0.405759	0.0189349	Y	509.61
cg11386376	1	rs6703113	1	55130946	C	G	0.418	0.105719	0.0102922	Y	132.007
cg11386376	1	rs75254178	1	54808213	A	G	0.0615	-0.1378	0.0212659	Y	51.0868
cg11386376	1	rs892446	1	55069790	C	A	0.4921	-0.396325	0.0160443	Y	1852.67
cg11416620	2	rs8179790	2	129056884	T	C	0.5112	0.0663348	0.0085778	Y	60.3272
cg11650874	11	rs12574605	11	885330	C	A	0.4859	-0.184974	0.008717	Y	454.574
cg11665583	22	rs117111881	22	26836354	T	G	0.1745	0.161623	0.0161357	Y	199.928
cg11693986	7	rs10953325	7	100805508	G	A	0.4108	-0.14046	0.0135461	Y	228.096
cg11816229	17	rs10459915	17	7017350	G	A	0.1911	-0.375332	0.0224689	Y	1056.35
cg11816229	17	rs112922050	17	6995405	A	G	0.0237	0.403831	0.0321725	Y	171.246
cg11816229	17	rs77142476	17	7032762	T	C	0.0257	0.367169	0.0433339	Y	146.989
cg11846064	19	rs11880033	19	6074710	A	G	0.2009	-0.159568	0.0168874	Y	220.394
cg11846064	19	rs527515	19	5982963	T	C	0.0918	0.147746	0.0188051	Y	89.4071
cg11846064	19	rs79314920	19	5994333	G	C	0.1372	-0.479009	0.0283476	Y	1242.15
cg11924452	2	rs10202645	2	241189177	C	G	0.0945	-0.104807	0.0182112	Y	37.5818
cg11985116	2	rs75401910	2	1567835	A	G	0.036	0.230676	0.0374152	Y	93.2861
cg11997806	13	rs4771340	13	100285935	T	G	0.4921	-0.16623	0.0169918	Y	388.531
cg11997806	13	rs7139930	13	100306660	G	A	0.4075	-0.119212	0.0112773	Y	186.382
cg12002047	19	rs753733	19	7769566	A	G	0.1447	-0.173275	0.0144874	Y	198.197
cg12035402	6	rs181014868	6	170447399	C	T	0.0221	-0.371344	0.0635961	Y	92.9449
cg12035402	6	rs2983218	6	170559155	G	T	0.4468	-0.150143	0.0119142	Y	273.656
cg12035402	6	rs7762956	6	170700598	A	G	0.0328	-0.315254	0.0272704	Y	143.003
cg12126344	1	rs1148460	1	12216488	A	C	0.4706	-0.10816	0.0097544	Y	153.176
cg12127863	13	rs7139930	13	100306660	G	A	0.4075	-0.119212	0.0112773	Y	186.382
cg12127863	13	rs4771340	13	100285935	T	G	0.4921	-0.16623	0.0169918	Y	388.531
cg12128589	11	rs1790753	11	67201008	T	C	0.4281	0.258918	0.0139567	Y	875.018
cg12128589	11	rs61758503	11	67033057	T	C	0.0155	0.331389	0.0414315	Y	67.3819
cg12226735	3	rs13318536	3	98679802	G	C	0.1312	0.251337	0.0229712	Y	405.353
cg12226735	3	rs9837206	3	98655561	A	C	0.3905	-0.095394	0.0097396	Y	120.613
cg12389685	5	rs6881496	5	1779381	A	G	0.3606	-0.082846	0.0096176	Y	86.5006
cg12575674	10	rs7084378	10	82362039	A	G	0.4941	0.118044	0.0178546	Y	157.13
cg12588301	1	rs6671924	1	152485830	T	C	0.359	0.129386	0.0119037	Y	202.569
cg12640482	1	rs111988464	1	29109408	G	A	0.2058	0.20822	0.0156203	Y	325.711
cg12640482	1	rs112861813	1	27968952	G	A	0.0593	0.197015	0.0304242	Y	73.1897
cg12640482	1	rs12129745	1	28572317	C	G	0.3141	0.353718	0.0111801	Y	1531.8
cg12640482	1	rs501823	1	28647181	T	A	0.1629	-0.204712	0.0136972	Y	257.227
cg12640482	1	rs72665504	1	29173922	A	G	0.2506	0.207823	0.0102221	Y	423.604
cg12658374	17	rs16527	17	37322080	C	T	0.1963	0.178039	0.0147086	Y	267.47
cg12658374	17	rs7217894	17	37253897	A	G	0.2718	0.224396	0.0159232	Y	482.392
cg12664173	10	rs11597094	10	6203361	C	T	0.4895	0.197103	0.0127531	Y	415.122
cg12695612	1	rs4920605	1	17315425	G	A	0.4255	0.148216	0.0126548	Y	261.993
cg12741231	8	rs112597884	8	19302617	G	C	0.0334	0.234981	0.0387824	Y	60.1782
cg12741231	8	rs117802572	8	19426637	G	A	0.0442	-0.286495	0.0259112	Y	180.405
cg12741231	8	rs118080928	8	19282620	A	G	0.0947	-0.225168	0.0269869	Y	233.594
cg12741231	8	rs12546845	8	19264943	C	G	0.1874	-0.138264	0.0187759	Y	144.283
cg12741231	8	rs4922042	8	19348292	G	C	0.2001	-0.322851	0.0205909	Y	936.53
cg12741231	8	rs76178687	8	19310115	C	T	0.027	0.594903	0.0289651	Y	446.344
cg12780873	17	rs9302898	17	77434586	G	A	0.3557	-0.129483	0.0159746	Y	201.025
cg12834730	2	rs6431661	2	234167421	C	T	0.4801	0.281396	0.0145757	Y	1109.44
cg12834730	2	rs6708373	2	234172846	A	G	0.4809	-0.485182	0.0218126	Y	3546.64
cg12871285	17	rs34087706	17	76781277	C	G	0.0264	0.641721	0.0421849	Y	430.099
cg12877354	10	rs11239485	10	45858200	T	C	0.157	-0.151469	0.0143186	Y	129.315
cg13103051	18	rs450997	18	44244840	A	G	0.3132	0.336321	0.0249091	Y	1419.29
cg13121938	13	rs1320467	13	114901633	A	G	0.1815	-0.244083	0.0151328	Y	433.959
cg13121938	13	rs72659568	13	114871176	A	G	0.1804	-0.163468	0.0190534	Y	195.323
cg13157158	8	rs180207	8	133883215	A	G	0.437	-0.136958	0.0107209	Y	255.142
cg13166171	22	rs3329	22	45133238	G	A	0.1506	-0.218354	0.01653	Y	286.796
cg13170640	8	rs2513382	8	98468299	C	G	0.2225	-0.172916	0.0125102	Y	257.524
cg13170640	8	rs6468569	8	98500384	T	C	0.2167	0.108685	0.0102708	Y	111.664
cg13226362	18	rs3859318	18	77448556	T	C	0.1888	0.212142	0.0137208	Y	368.107
cg13235717	1	rs116491347	1	27172684	T	C	0.156	0.346826	0.0188285	Y	841.859
cg13261971	2	rs908279	2	45200009	A	G	0.4653	0.098929	0.0106461	Y	135.782
cg13386903	6	rs10484531	6	167454434	A	G	0.4523	-0.130226	0.012714	Y	223.614
cg13386903	6	rs9459755	6	167202212	C	T	0.193	0.163772	0.0118907	Y	222.857
cg13392885	2	rs149928927	2	161513088	T	C	0.0412	0.201658	0.0302109	Y	85.3074
cg13392885	2	rs34458446	2	161061228	A	G	0.067	-0.252187	0.0230877	Y	218.334
cg13409070	7	rs62493651	7	158135592	C	T	0.2623	-0.19766	0.0258472	Y	375.369
cg13439189	9	rs16907290	9	94003270	A	G	0.0488	-0.184143	0.0228966	Y	79.671
cg13439189	9	rs2387099	9	93985824	G	A	0.1111	0.276579	0.0221995	Y	418.036
cg13439189	9	rs41307471	9	93922169	G	C	0.1266	0.167616	0.022938	Y	146.107
cg13439189	9	rs7025567	9	93969769	A	G	0.1045	0.378008	0.0168337	Y	762.352
cg13457427	10	rs12778150	10	134970246	C	T	0.2427	-0.293153	0.0205074	Y	752.209
cg13700912	7	rs117653448	7	2026191	T	C	0.038	0.538723	0.0309615	Y	542.098
cg13700912	7	rs7781856	7	2257199	T	C	0.3661	-0.0979124	0.0093666	Y	111.725
cg13700912	7	rs13222849	7	2229378	A	G	0.0305	-0.402538	0.0457204	Y	200.234
cg13700912	7	rs12699804	7	2290145	G	T	0.2818	0.0914126	0.0104375	Y	68.1531
cg13700912	7	rs4265091	7	1915187	T	C	0.0369	0.447754	0.0244681	Y	320.122
cg13748287	3	rs9849690	3	184328020	G	A	0.5138	0.139753	0.012818	Y	172.565
cg13784460	14	rs6575074	14	90099451	A	G	0.3512	0.325615	0.0195187	Y	1177.78
cg13803727	9	rs10780778	9	89285460	A	G	0.2642	-0.0828118	0.0138841	Y	74.1713
cg13835894	2	rs1870123	2	219187698	G	A	0.3635	-0.49955	0.016535	Y	3620.71
cg13835894	2	rs876961	2	218880952	A	G	0.3953	0.105586	0.0123303	Y	124.732
cg13845952	15	rs139108270	15	89101725	T	C	0.3874	-0.106603	0.0114131	Y	115.313
cg13908507	10	rs10999047	10	71710045	G	T	0.0259	0.383721	0.0370512	Y	153.14
cg13908507	10	rs117452078	10	71941986	G	A	0.0493	0.234477	0.0252147	Y	132.51
cg13908507	10	rs41277968	10	71872404	A	G	0.0842	-0.217647	0.0238268	Y	193.525
cg13908507	10	rs7093644	10	71926288	T	C	0.0934	0.138182	0.0150829	Y	84.9736
cg13946929	1	rs12736449	1	205479873	C	T	0.1385	-0.152727	0.0133641	Y	132.062
cg14037769	1	rs113068911	1	9889089	T	C	0.088	0.237913	0.0225243	Y	216.501
cg14039368	19	rs918618	19	7544039	C	A	0.317	-0.200046	0.0137403	Y	416.983
cg14041561	3	rs11711097	3	38628642	A	G	0.2244	-0.0878436	0.0106706	Y	68.1019
cg14041561	3	rs59321390	3	38042272	A	G	0.0209	0.428936	0.0430964	Y	161.277
cg14041561	3	rs75398812	3	38665580	G	A	0.0698	0.207447	0.0231391	Y	112.882
cg14041561	3	rs9857730	3	38051941	C	T	0.2182	0.560427	0.0266028	Y	3093.09
cg14067541	19	rs12977188	19	50199885	C	T	0.1764	0.2018	0.0194762	Y	293.687
cg14081861	6	rs570744	6	151312160	A	T	0.1412	-0.131353	0.0164019	Y	114.509
cg14108380	9	rs11145824	9	139280631	T	C	0.1674	0.303627	0.0266376	Y	698.015
cg14108380	9	rs33982662	9	139324737	A	C	0.2865	-0.331879	0.0178519	Y	1243.88
cg14172375	9	rs4606126	9	112535271	A	G	0.2602	-0.168223	0.0097457	Y	299.991
cg14184130	9	rs78660684	9	38429280	A	G	0.1247	0.124236	0.0141393	Y	79.9922
cg14187585	14	rs10147396	14	101239064	G	C	0.4886	0.17738	0.0125336	Y	435.265
cg14240790	11	rs1488872	11	6350417	C	T	0.1847	0.144732	0.015085	Y	162.059
cg14288399	11	rs12794145	11	64006484	T	C	0.1743	0.273389	0.0192052	Y	579.784
cg14288399	11	rs76845349	11	64059921	A	G	0.1423	-0.0988199	0.0134326	Y	63.2556
cg14301764	8	rs4961223	8	141617076	T	C	0.1653	-0.116569	0.0130208	Y	99.0035
cg14301764	8	rs55925130	8	141658096	C	A	0.1128	0.126558	0.0164706	Y	84.0699
cg14311597	17	rs117301942	17	2654932	A	C	0.0438	0.416797	0.0515012	Y	253.27
cg14329059	11	rs2730040	11	58936357	A	C	0.2797	-0.31579	0.0217357	Y	660.786
cg14329059	11	rs35180622	11	58438462	A	G	0.03	-0.199156	0.0306741	Y	50.2265
cg14329059	11	rs6591507	11	58942848	G	T	0.3079	-0.400751	0.0163274	Y	1994.16
cg14352298	13	rs1163842	13	112199740	G	A	0.4428	0.232241	0.014034	Y	666.808
cg14581803	21	rs2032110	21	47904356	G	T	0.1893	0.118235	0.0144715	Y	113.267
cg14581803	21	rs915804	21	47649802	G	C	0.4517	0.189304	0.0166467	Y	465.49
cg14603085	8	rs6989599	8	101467929	C	T	0.4593	0.0987853	0.0088266	Y	125.28
cg14688451	3	rs111230426	3	124524092	T	C	0.2486	-0.107976	0.0109445	Y	105.528
cg14688451	3	rs16835554	3	124249076	C	T	0.0802	0.197697	0.0234542	Y	157.98
cg14688451	3	rs17226259	3	124302388	A	G	0.1653	0.401757	0.0177199	Y	1291.39
cg14688451	3	rs3851349	3	124549136	G	T	0.1753	-0.141934	0.0130153	Y	154.511
cg14688451	3	rs62267604	3	124323927	C	T	0.034	0.306436	0.0480218	Y	93.9986
cg14688451	3	rs661798	3	124127961	A	G	0.5086	0.0913991	0.0104542	Y	110.662
cg14688451	3	rs7636897	3	124423032	C	T	0.0273	-0.503375	0.0393191	Y	370.142
cg14690649	12	rs143868212	12	31893080	T	C	0.0269	-0.691482	0.0445914	Y	560.794
cg14690649	12	rs1797823	12	31941546	A	G	0.4539	0.0964785	0.0106116	Y	114.659
cg14762454	6	rs6912105	6	99830146	A	G	0.3917	-0.115437	0.0105924	Y	159.683
cg14817211	11	rs11234014	11	71232811	G	A	0.2242	-0.0973187	0.0109489	Y	83.6531
cg14861584	10	rs12266972	10	89970531	A	C	0.1471	0.39909	0.0199712	Y	1102.17
cg14861584	10	rs34901629	10	89655727	A	G	0.0412	0.213821	0.0272674	Y	97.4698
cg14879065	14	rs1557014	14	104610463	A	G	0.4481	0.160449	0.009863	Y	264.707
cg14879065	14	rs45488896	14	104646162	T	C	0.0258	-1.29411	0.0317447	Y	1799.07
cg14879065	14	rs7147255	14	104662014	A	G	0.0726	-1.11327	0.0327285	Y	4644.07
cg14879065	14	rs73360268	14	104654488	A	G	0.0181	0.509802	0.0729172	Y	70.0804
cg14879065	14	rs2403196	14	104021806	A	G	0.2758	-0.523258	0.0195676	Y	3149.72
cg14897188	17	rs14309	17	6919093	T	C	0.1467	0.125055	0.0131555	Y	104.06
cg14919643	4	rs113061374	4	1052662	T	C	0.0399	0.27262	0.0332391	Y	125.331
cg15205568	19	rs2074616	19	15294991	C	T	0.1243	0.144193	0.0193105	Y	123.052
cg15473084	5	rs250234	5	50265248	T	C	0.425	-0.0873672	0.009335	Y	99.03
cg15491094	14	rs932534	14	95952974	A	G	0.424	-0.0968064	0.0103128	Y	89.0459
cg15616998	1	rs3103775	1	40402387	T	C	0.052	-0.167079	0.024693	Y	63.6802
cg15622805	3	rs4293721	3	48045137	C	A	0.322	0.116291	0.0093333	Y	159.659
cg15622805	3	rs11715799	3	48255220	G	A	0.3065	-0.154502	0.0157281	Y	284.184
cg15708618	11	rs84000	11	1992462	G	A	0.3516	0.11231	0.0106539	Y	153.069
cg15889548	12	rs10783497	12	52605163	G	A	0.0779	0.205885	0.0252484	Y	166.281
cg15889548	12	rs1902761	12	52627703	A	C	0.1985	-0.0857521	0.0137186	Y	63.9825
cg15925940	14	rs4424849	14	105508666	A	G	0.2698	0.0987198	0.0099293	Y	100.377
cg15925940	14	rs61995985	14	105330676	C	A	0.4357	0.451816	0.0214885	Y	2417.07
cg15932961	3	rs6765113	3	195870161	C	T	0.4512	-0.196341	0.0208448	Y	392.701
cg15984460	6	rs9295401	6	170703523	A	G	0.1054	0.151146	0.0223329	Y	99.6463
cg15985184	19	rs73060780	19	51761861	T	C	0.0728	0.200782	0.0207762	Y	141.328
cg16014906	10	rs7894429	10	134124871	C	T	0.2951	-0.0828612	0.011928	Y	76.3343
cg16014906	10	rs78971861	10	134088274	A	G	0.0532	-0.303544	0.0299879	Y	235.715
cg16064364	12	rs10841115	12	19091398	C	T	0.3262	0.226169	0.018325	Y	616.717
cg16147221	4	rs4447863	4	9938969	T	C	0.5216	0.265434	0.0210453	Y	1011.01
cg16147221	4	rs6816215	4	10164027	T	C	0.3135	0.0802039	0.0124751	Y	75.5329
cg16182302	7	rs147126493	7	55593529	C	T	0.0167	0.891153	0.108856	Y	493.211
cg16214693	10	rs17152069	10	126278173	G	C	0.0756	0.21996	0.0171202	Y	176.686
cg16233311	2	rs10497409	2	175360801	G	A	0.3707	0.0858522	0.0102294	Y	91.3059
cg16233311	2	rs1868600	2	175200127	A	C	0.1903	-0.337005	0.0203421	Y	966.359
cg16235962	11	rs497916	11	118758089	T	C	0.2838	0.166863	0.0115942	Y	293.627
cg16235962	11	rs3176905	11	118755630	C	T	0.1541	-0.215198	0.0161606	Y	259.34
cg16280667	11	rs3176905	11	118755630	C	T	0.1532	-0.215198	0.0161606	Y	277.482
cg16361915	1	rs4908752	1	6125084	T	G	0.2276	0.0823549	0.0140936	Y	66.3272
cg16559275	1	rs4970969	1	150612361	C	T	0.3699	0.0849356	0.0097909	Y	89.1792
cg16560256	3	rs9817084	3	58326253	T	A	0.3044	0.135863	0.0120492	Y	208.364
cg16572224	5	rs147086253	5	171715478	T	C	0.1625	0.172087	0.0190706	Y	118.803
cg16572224	5	rs2618347	5	172149074	G	A	0.4775	-0.0679852	0.0085896	Y	62.8768
cg16572224	5	rs4562058	5	171780501	T	C	0.3159	0.472538	0.0149408	Y	2911.36
cg16572224	5	rs75303378	5	171958036	C	A	0.0439	-0.284338	0.0227187	Y	186.178
cg16572224	5	rs7707818	5	171699816	G	C	0.5061	0.158704	0.0088323	Y	346.873
cg16595750	10	rs4752560	10	123199092	C	G	0.4757	-0.275697	0.019949	Y	1092.1
cg16595750	10	rs61876364	10	123235565	T	G	0.1184	0.113068	0.0173604	Y	52.6029
cg16600634	5	rs11960608	5	92872156	T	C	0.1095	-0.0870599	0.0146925	Y	37.8993
cg16613029	16	rs148800930	16	8985092	C	T	0.0608	0.388389	0.0310999	Y	448.617
cg16674047	15	rs625961	15	68863371	A	G	0.2413	0.35616	0.0217122	Y	1268.32
cg16689962	6	rs3132934	6	32167009	G	T	0.3017	0.0853937	0.0108517	Y	61.3168
cg16723180	11	rs7394412	11	1532984	A	G	0.192	-0.107833	0.0129853	Y	98.1955
cg16795280	3	rs138964671	3	194806656	C	T	0.0324	0.296948	0.0328932	Y	113.226
cg16795280	3	rs6437454	3	194792131	G	T	0.1832	0.326599	0.0169039	Y	878.337
cg17015467	13	rs1536181	13	46274638	G	T	0.4467	-0.100331	0.009141	Y	120.941
cg17015467	13	rs3014952	13	46071899	T	C	0.1284	0.155429	0.0164478	Y	127.081
cg17015467	13	rs73179699	13	45570647	G	A	0.0646	0.174195	0.0213225	Y	87.3383
cg17015467	13	rs79260413	13	45479080	C	G	0.0245	-0.517133	0.0799049	Y	66.1662
cg17015467	13	rs7990177	13	45852699	G	A	0.3341	-0.69982	0.0361387	Y	6986.18
cg17037231	2	rs56171119	2	220386815	T	C	0.2151	0.193598	0.0124846	Y	272.815
cg17053854	17	rs16970144	17	75465815	G	A	0.0166	-0.575466	0.0616855	Y	141.951
cg17053854	17	rs312816	17	75467395	C	G	0.0169	-1.74634	0.0710877	Y	1464.94
cg17055833	6	rs697750	6	36936606	C	T	0.0153	0.705792	0.0905672	Y	84.2088
cg17109042	12	rs17227535	12	98770209	T	C	0.1555	-0.115027	0.0171045	Y	95.0416
cg17109042	12	rs715324	12	99219010	C	G	0.3411	0.107847	0.0095111	Y	139.016
cg17109042	12	rs7968661	12	99137384	G	A	0.3092	-0.37955	0.0177203	Y	1747.01
cg17125688	2	rs181394749	2	20593306	T	C	0.0177	-0.534843	0.0821095	Y	99.6977
cg17125688	2	rs342126	2	20672663	A	T	0.4275	0.433256	0.0162158	Y	2743.56
cg17125688	2	rs4666393	2	20630851	C	T	0.2436	0.135969	0.0133296	Y	177.832
cg17125688	2	rs75205614	2	20559550	T	C	0.0418	0.315728	0.0269414	Y	196.972
cg17125688	2	rs80111761	2	20815200	C	A	0.0514	0.307694	0.0214512	Y	231.954
cg17166812	1	rs114305388	1	161169593	A	G	0.0159	-0.556438	0.0434715	Y	175.413
cg17264670	6	rs1281958	6	153457680	A	C	0.4071	0.0762144	0.0110883	Y	67.9196
cg17385414	12	rs6581197	12	58887838	A	T	0.2699	-0.13364	0.0101388	Y	193.09
cg17405812	10	rs56203704	10	1490143	A	G	0.0802	-0.121733	0.0183431	Y	59.6154
cg17415033	6	rs112614686	6	157011056	T	G	0.0231	-0.704184	0.0341577	Y	510.893
cg17415033	6	rs117847523	6	156924967	C	G	0.0239	-0.347982	0.03635	Y	139.293
cg17415033	6	rs12198118	6	157005821	G	A	0.03	-0.680171	0.038962	Y	678.363
cg17415033	6	rs4576265	6	156536739	C	T	0.4449	0.0610937	0.0096062	Y	50.2669
cg17415033	6	rs60537452	6	156897978	C	T	0.034	-0.379546	0.0250703	Y	243.346
cg17415033	6	rs9397956	6	156971688	G	A	0.1719	0.279634	0.0159262	Y	602.698
cg17452316	3	rs13099479	3	52677478	A	G	0.0876	-0.22115	0.0160751	Y	201.789
cg17452316	3	rs150085558	3	53474814	T	A	0.0182	0.678147	0.050768	Y	409.187
cg17452316	3	rs1035002	3	52488202	C	T	0.0509	0.321754	0.0228005	Y	275.271
cg17461234	12	rs10870519	12	133398165	G	A	0.3154	0.108376	0.0097021	Y	123.922
cg17516156	2	rs10188870	2	191061633	T	G	0.2362	0.142165	0.0116594	Y	190.365
cg17569438	6	rs3117317	6	29659133	A	G	0.4547	-0.0908881	0.0108175	Y	101.306
cg17569438	6	rs9258994	6	29841722	C	G	0.3487	-0.164104	0.0141797	Y	203.264
cg17581870	7	rs146445303	7	1080087	T	C	0.0562	-0.218234	0.02414	Y	133.785
cg17581870	7	rs76243429	7	1152543	T	C	0.2509	0.157792	0.0118908	Y	248.456
cg17581870	7	rs145122769	7	1080925	C	T	0.1566	-0.191045	0.0194537	Y	258.063
cg17581870	7	rs1881122	7	1040946	T	A	0.5288	-0.0895365	0.0126331	Y	109.315
cg17581870	7	rs75102927	7	1142862	C	G	0.2612	0.131774	0.0145531	Y	181.062
cg17744604	1	rs3024505	1	206939904	A	G	0.1586	0.083737	0.0132211	Y	51.1011
cg17808866	6	rs6918152	6	542159	A	G	0.3948	-0.111371	0.0126935	Y	165.45
cg17886536	3	rs116123108	3	16384663	G	A	0.0271	-0.439588	0.0557795	Y	196.297
cg17886536	3	rs842246	3	16293425	C	T	0.4485	-0.221284	0.0128742	Y	656.2
cg17893108	7	rs111984455	7	1193388	C	T	0.0228	0.316065	0.0436137	Y	103.27
cg17893108	7	rs6463497	7	1201436	A	G	0.0263	-0.322439	0.0317771	Y	120.413
cg17893108	7	rs75102927	7	1142862	C	G	0.2614	0.131774	0.0145531	Y	178.83
cg17893108	7	rs868833	7	1054973	G	C	0.3103	0.250459	0.012795	Y	755.905
cg17893108	7	rs145122769	7	1080925	C	T	0.1569	-0.191045	0.0194537	Y	255.115
cg17893108	7	rs1881122	7	1040946	T	A	0.529	-0.0895365	0.0126331	Y	107.93
cg17893108	7	rs76243429	7	1152543	T	C	0.2512	0.157792	0.0118908	Y	245.403
cg17893108	7	rs112072378	7	1039400	T	C	0.0992	-0.243976	0.0231121	Y	294.574
cg17903782	4	rs1390252	4	81405377	T	C	0.241	-0.176259	0.010188	Y	303.81
cg17924225	5	rs4868187	5	172030933	A	G	0.3715	-0.113724	0.0127157	Y	146.466
cg17924225	5	rs72841878	5	172004425	A	G	0.1213	-0.267804	0.0171201	Y	363.584
cg17940694	15	rs7164581	15	40645098	C	G	0.1669	0.0969021	0.0139242	Y	69.2826
cg18017853	15	rs12324775	15	55524789	T	G	0.0864	-0.195961	0.0184188	Y	166.066
cg18017853	15	rs12911537	15	55401925	A	G	0.1611	-0.178372	0.0127231	Y	229.464
cg18038361	18	rs7235277	18	29176873	C	G	0.3423	-0.236737	0.020541	Y	718.055
cg18050997	8	rs7832968	8	8652889	A	G	0.4793	0.106826	0.0089877	Y	140.951
cg18163062	1	rs2649592	1	1311078	G	T	0.0783	-0.393218	0.0314401	Y	528.95
cg18172358	1	rs11162089	1	76624862	A	C	0.139	0.20376	0.0136599	Y	270.119
cg18172358	1	rs34354538	1	76537846	C	T	0.2166	-0.106442	0.0109289	Y	103.762
cg18195228	14	rs10129784	14	50479838	A	G	0.2202	-0.151977	0.0121252	Y	206.676
cg18376335	19	rs79759537	19	40731530	T	C	0.0447	0.331586	0.0447894	Y	84.5346
cg18401376	6	rs12216410	6	35141209	A	T	0.2164	-0.171476	0.0132718	Y	243.072
cg18430255	10	rs187492672	10	121007817	G	C	0.0282	0.274833	0.0390636	Y	93.6063
cg18482576	3	rs4974443	3	127274927	A	G	0.1163	0.135508	0.0194562	Y	103.249
cg18482576	3	rs59037328	3	127406641	G	A	0.2174	-0.137921	0.0135114	Y	172.418
cg18515624	18	rs11874256	18	30059271	G	C	0.3136	0.157981	0.011938	Y	287.459
cg18515624	18	rs2645884	18	30193258	T	C	0.2856	0.0573901	0.0095727	Y	35.9819
cg18593374	10	rs34417935	10	126306694	T	C	0.0478	-0.192485	0.0314994	Y	74.4169
cg18612040	17	rs4969306	17	78894938	C	T	0.3161	0.172636	0.0146878	Y	333.687
cg18612040	17	rs7209380	17	78920681	A	G	0.1161	-0.144382	0.0192249	Y	98.4376
cg18664915	7	rs6463497	7	1201436	A	G	0.0263	-0.322439	0.0317771	Y	120.413
cg18664915	7	rs112072378	7	1039400	T	C	0.099	-0.243976	0.0231121	Y	297.732
cg18664915	7	rs140743922	7	1110042	T	C	0.0252	-0.338921	0.0334869	Y	136.035
cg18664915	7	rs146445303	7	1080087	T	C	0.0562	-0.218234	0.02414	Y	133.785
cg18664915	7	rs62430970	7	1088368	T	C	0.1189	-0.225451	0.0140721	Y	283.416
cg18664915	7	rs145122769	7	1080925	C	T	0.1566	-0.191045	0.0194537	Y	258.063
cg18664915	7	rs1881122	7	1040946	T	A	0.5289	-0.0895365	0.0126331	Y	109.312
cg18695670	14	rs61992475	14	60683783	G	A	0.0898	0.174376	0.0182721	Y	114.202
cg18804722	6	rs1061535	6	29937924	T	C	0.174	0.0982617	0.0167646	Y	43.0357
cg18804722	6	rs59168158	6	30431579	T	C	0.0196	1.27487	0.059774	Y	992.442
cg18804722	6	rs9261819	6	30378989	A	C	0.1491	-0.302162	0.0165643	Y	418.448
cg18939081	1	rs12122236	1	31858901	C	T	0.1706	-0.215163	0.0154005	Y	368.344
cg18939081	1	rs2377853	1	31894594	T	C	0.3157	-0.337543	0.0137451	Y	1370.21
cg18939081	1	rs12408524	1	31835853	A	G	0.3838	0.370751	0.0147114	Y	1733.7
cg18939081	1	rs17443748	1	31991138	C	T	0.078	0.184844	0.0245073	Y	59.9893
cg19000871	14	rs1557014	14	104610463	A	G	0.4481	0.160449	0.009863	Y	264.707
cg19000871	14	rs12885224	14	104405016	T	C	0.3209	-0.100902	0.0113223	Y	121.414
cg19000871	14	rs140497174	14	103872133	G	A	0.04	0.195583	0.0335203	Y	60.9447
cg19000871	14	rs2403196	14	104021806	A	G	0.2759	-0.523258	0.0195676	Y	3150.52
cg19038490	17	rs4789155	17	71558419	A	G	0.2865	-0.127381	0.0120065	Y	176.788
cg19038490	17	rs7207921	17	71653321	G	A	0.0255	-0.285483	0.0364668	Y	90.7107
cg19038490	17	rs9914002	17	71725920	T	A	0.2498	-0.317849	0.0129549	Y	961.454
cg19215199	10	rs1250538	10	81037800	T	G	0.3759	-0.471889	0.0214556	Y	2879.2
cg19215199	10	rs11593576	10	81015896	T	C	0.3914	0.109021	0.0140336	Y	130.495
cg19215199	10	rs2802372	10	81047575	C	A	0.4366	-0.223575	0.017267	Y	622.157
cg19314882	11	rs10892133	11	117383694	T	C	0.191	-0.126403	0.0141852	Y	124.037
cg19432283	11	rs2334553	11	1509421	G	A	0.4093	-0.142315	0.0086181	Y	274.33
cg19432283	11	rs1989591	11	1628514	A	G	0.4329	-0.112088	0.0121489	Y	172.171
cg19510663	19	rs7246479	19	55824332	T	G	0.4974	-0.157001	0.0140277	Y	324.205
cg19515390	19	rs11881952	19	12621993	A	G	0.0532	-0.176461	0.0198851	Y	79.7731
cg19545560	19	rs17715691	19	51681965	A	C	0.3031	-0.183433	0.0154543	Y	345.67
cg19548313	19	rs4147930	19	1064193	G	A	0.2653	-0.305332	0.0189696	Y	838.374
cg19628469	19	rs11882707	19	765374	C	A	0.4206	0.104188	0.0141506	Y	102.089
cg19628469	19	rs12976467	19	841877	G	A	0.4082	0.363242	0.012006	Y	1132.66
cg19628469	19	rs149074911	19	825519	A	G	0.0273	-0.42343	0.046911	Y	123.565
cg19628469	19	rs2930894	19	881161	A	G	0.2913	-0.358128	0.0118015	Y	1482.84
cg19633353	4	rs11733064	4	3495283	G	C	0.3637	-0.0704496	0.0093209	Y	57.8031
cg19635644	13	rs117161618	13	100073809	G	C	0.0244	0.318248	0.0451089	Y	105.473
cg19765378	7	rs13226659	7	1191384	C	G	0.4077	-0.179555	0.0090794	Y	409.534
cg19765378	7	rs76243429	7	1152543	T	C	0.2509	0.157792	0.0118908	Y	248.456
cg19765378	7	rs62430970	7	1088368	T	C	0.1189	-0.225451	0.0140721	Y	283.416
cg19765378	7	rs75102927	7	1142862	C	G	0.2612	0.131774	0.0145531	Y	181.062
cg19765378	7	rs868833	7	1054973	G	C	0.3099	0.250459	0.012795	Y	764.838
cg19765378	7	rs1881122	7	1040946	T	A	0.5288	-0.0895365	0.0126331	Y	109.315
cg19860752	18	rs4799513	18	37381812	A	G	0.242	0.274785	0.0129109	Y	758.648
cg19879483	8	rs16859	8	26023791	A	G	0.3858	0.332444	0.0204234	Y	1532.86
cg19879491	3	rs339676	3	42800778	A	G	0.4489	-0.0956933	0.0099557	Y	122.364
cg19971102	14	rs10873507	14	100128875	A	G	0.2052	0.102696	0.014475	Y	88.9366
cg19971102	14	rs189114263	14	100126193	A	C	0.1984	-0.289986	0.0133315	Y	579.362
cg20083995	8	rs3134352	8	101947336	C	G	0.4304	-0.112942	0.0145297	Y	140.991
cg20119871	15	rs138054958	15	26001565	T	C	0.0789	0.239427	0.0187404	Y	211.534
cg20119871	15	rs61998563	15	25983554	A	G	0.0392	0.209253	0.0253802	Y	72.6374
cg20402658	8	rs62517441	8	102694724	G	A	0.197	0.0991883	0.0148523	Y	80.2734
cg20570797	2	rs11696014	2	1713132	G	A	0.3283	-0.135852	0.0109509	Y	187.256
cg20611272	8	rs16869497	8	103541717	A	G	0.1892	0.182494	0.0151985	Y	277.813
cg20611272	8	rs2436913	8	103589590	C	G	0.2454	0.0980083	0.0125444	Y	76.3598
cg20611272	8	rs28496103	8	103550211	C	T	0.4269	-0.316616	0.0166561	Y	1386.93
cg20611272	8	rs4734058	8	103524176	T	C	0.1559	0.117576	0.0134368	Y	98.2662
cg20655458	5	rs60833263	5	1100831	G	A	0.4557	0.1623	0.0139158	Y	271.756
cg20655458	5	rs62329574	5	1132278	C	T	0.2205	-0.157688	0.0176853	Y	216.941
cg20655458	5	rs72707263	5	1134725	T	C	0.2154	0.124568	0.0137017	Y	139.363
cg20655458	5	rs4535497	5	1107428	C	A	0.4251	0.078283	0.0113154	Y	69.9534
cg20656830	17	rs8068613	17	78431533	A	G	0.1322	0.172059	0.0203472	Y	149.652
cg20680669	22	rs74426467	22	28209013	C	T	0.0267	-0.363655	0.039285	Y	141.083
cg20780013	7	rs11760339	7	3468412	C	G	0.3275	-0.142494	0.0123564	Y	245.561
cg20780013	7	rs11766511	7	4173613	G	A	0.4253	0.243112	0.010044	Y	798.593
cg20780013	7	rs57463470	7	4186726	T	A	0.0163	-0.358873	0.0492504	Y	55.3575
cg20780013	7	rs58222948	7	4125591	G	C	0.2379	0.161434	0.0112269	Y	238.452
cg20780013	7	rs870084	7	4241241	A	G	0.2836	0.222135	0.0126004	Y	540.656
cg20792062	12	rs3741930	12	5153147	T	C	0.3577	-0.133052	0.0102637	Y	207.194
cg20806264	1	rs952947	1	47002889	C	T	0.259	0.114567	0.0103047	Y	138.009
cg20935245	15	rs11070361	15	42425871	A	G	0.3695	0.0636409	0.0091122	Y	49.247
cg20935245	15	rs16972418	15	42292517	A	C	0.1482	-0.0973882	0.0162846	Y	59.4344
cg20935245	15	rs1757463	15	41783814	G	A	0.2864	-0.10137	0.012156	Y	110.208
cg20935245	15	rs2665213	15	42234265	G	T	0.4417	-0.573838	0.0316941	Y	5192.74
cg20935245	15	rs8027806	15	42146632	C	G	0.1737	-0.136147	0.0165577	Y	115.589
cg20942219	1	rs11210937	1	44405563	T	C	0.1744	0.101463	0.0165462	Y	80.9975
cg20942219	1	rs2152113	1	43983569	T	C	0.3877	-0.17546	0.0134012	Y	404.269
cg20943353	7	rs3778977	7	2159746	T	C	0.4203	0.153555	0.0125406	Y	322.379
cg20943353	7	rs7781856	7	2257199	T	C	0.3678	-0.0979124	0.0093666	Y	124.138
cg20943353	7	rs10224497	7	2149967	G	A	0.4427	0.237279	0.0169515	Y	792.609
cg20943353	7	rs10950503	7	2039594	A	C	0.4094	0.142793	0.008557	Y	276.306
cg21029612	15	rs7403177	15	89927079	G	C	0.162	-0.242296	0.0134941	Y	428.889
cg21029612	15	rs950541	15	89754954	A	G	0.3802	0.0873594	0.0121832	Y	95.0846
cg21042179	14	rs1955648	14	58393428	T	A	0.0947	0.185126	0.0177979	Y	163.985
cg21099575	13	rs7317925	13	99058749	A	G	0.1801	-0.0827662	0.0128702	Y	52.6132
cg21099575	13	rs9517298	13	99095003	T	C	0.3742	0.175781	0.0120246	Y	388.129
cg21155367	1	rs4529694	1	90223255	C	G	0.2125	0.475575	0.0286497	Y	2272.12
cg21157923	9	rs9411224	9	139631847	C	T	0.3853	0.0677809	0.010188	Y	44.9371
cg21175995	9	rs10739397	9	100178253	C	T	0.1359	0.149363	0.0223173	Y	122.937
cg21186778	9	rs11999452	9	4850876	C	T	0.2982	0.161472	0.0130882	Y	300.597
cg21217093	9	rs113123	9	81871500	A	G	0.2754	0.197094	0.0133726	Y	274
cg21217093	9	rs17791513	9	81905590	G	A	0.0744	0.247273	0.0208869	Y	224.159
cg21275283	17	rs2975001	17	18018356	T	C	0.0876	-0.21096	0.0204668	Y	195.478
cg21329975	4	rs12647844	4	15766933	A	G	0.1062	-0.170974	0.0175479	Y	152.028
cg21329975	4	rs2192363	4	15465978	C	T	0.4352	0.280207	0.0114318	Y	1093.72
cg21329975	4	rs4358397	4	15698391	T	C	0.2887	0.397696	0.0245747	Y	1833.4
cg21425232	22	rs137088	22	42981890	A	G	0.1393	-0.366317	0.0122235	Y	922.404
cg21425232	22	rs732336	22	43084104	T	C	0.3792	-0.0835317	0.0091039	Y	84.9072
cg21444002	18	rs60948218	18	46391503	T	C	0.0658	0.13893	0.0203915	Y	58.2727
cg21537049	14	rs17182965	14	22431564	A	G	0.1955	-0.152319	0.0128275	Y	203.932
cg21600380	8	rs11997117	8	143880068	A	G	0.0936	0.139605	0.0189844	Y	82.4731
cg21600380	8	rs1369452	8	143848302	T	C	0.335	0.131656	0.0097765	Y	192.542
cg21600380	8	rs1811152	8	143913998	C	G	0.4306	-0.102194	0.0144973	Y	123.707
cg21628794	11	rs114098501	11	66657917	A	G	0.02	-0.389504	0.0428027	Y	142.689
cg21628794	11	rs10896139	11	66650060	T	C	0.2752	0.446798	0.0289575	Y	2283.66
cg21628794	11	rs183596094	11	66614686	T	C	0.0198	-0.265734	0.0326263	Y	65.56
cg21770060	3	rs3851359	3	159501311	T	C	0.2328	0.432013	0.0208367	Y	1944.82
cg21851672	1	rs755556	1	199902929	A	G	0.3555	-0.0771231	0.0090345	Y	73.3604
cg22020813	5	rs10079384	5	177804679	T	C	0.0419	-0.372036	0.0438084	Y	219.27
cg22025454	11	rs84000	11	1992462	G	A	0.3516	0.11231	0.0106539	Y	153.069
cg22025454	11	rs217247	11	1987961	T	C	0.1535	0.278212	0.0139201	Y	540.703
cg22042908	20	rs2423020	20	4787035	T	C	0.3766	-0.0589239	0.0099453	Y	45.309
cg22128197	1	rs111301013	1	154419584	A	C	0.1594	0.507341	0.0164096	Y	2018.23
cg22160073	11	rs61875718	11	5630963	C	T	0.0795	-0.169851	0.0169282	Y	103.098
cg22192692	20	rs13044564	20	2449725	A	C	0.2734	0.119528	0.0116551	Y	158.404
cg22203607	5	rs2892390	5	180546816	C	T	0.509	-0.186891	0.0105521	Y	445.904
cg22247041	17	rs11870474	17	73030810	A	C	0.0307	0.337892	0.0391009	Y	167.723
cg22247041	17	rs35552011	17	73029764	T	A	0.0403	0.421382	0.0229448	Y	361.73
cg22272100	8	rs4076873	8	22067774	G	T	0.252	-0.118096	0.0195	Y	79.3833
cg22281206	22	rs5753469	22	31526811	T	C	0.208	-0.140455	0.0106761	Y	181.526
cg22311200	17	rs9905940	17	46614102	A	C	0.218	0.205146	0.0103627	Y	396.554
cg22320962	8	rs150601452	8	11550421	A	G	0.0489	0.342939	0.0239537	Y	244.67
cg22320962	8	rs2256785	8	11490411	G	C	0.361	-0.0645852	0.0099973	Y	41.8524
cg22355224	13	rs9526483	13	49168202	A	G	0.2646	0.152491	0.0097718	Y	248.681
cg22500280	7	rs3778977	7	2159746	T	C	0.4203	0.153555	0.0125406	Y	322.379
cg22500280	7	rs10224497	7	2149967	G	A	0.4427	0.237279	0.0169515	Y	792.609
cg22510462	22	rs2070464	22	24183875	G	A	0.3772	-0.120496	0.0147871	Y	181.833
cg22585562	12	rs10850737	12	117413350	A	G	0.1533	-0.157116	0.0138164	Y	138.396
cg22748722	6	rs2395353	6	33100763	G	C	0.377	0.166339	0.013101	Y	282.369
cg22748722	6	rs3763342	6	32978997	T	C	0.1319	0.133697	0.0135267	Y	99.2547
cg22851864	10	rs113461948	10	5778330	A	G	0.0579	0.149994	0.0212419	Y	59.4376
cg22851864	10	rs12570658	10	5644258	C	A	0.5096	-0.333103	0.0105456	Y	983.822
cg22851864	10	rs2274027	10	5960499	G	A	0.1717	-0.179745	0.011737	Y	234.35
cg22851864	10	rs76511142	10	5681032	A	G	0.0992	-0.46834	0.0173596	Y	1039.22
cg22851864	10	rs7908235	10	5739054	A	G	0.3459	-0.146936	0.0144389	Y	273.744
cg22851864	10	rs79452477	10	5617813	A	G	0.1362	-0.405983	0.0129526	Y	1016.23
cg22851864	10	rs8177694	10	6003835	T	G	0.1811	0.0872562	0.0143455	Y	54.6239
cg22862746	8	rs13264841	8	53526613	T	C	0.2032	0.102877	0.0122314	Y	71.4414
cg22923006	13	rs2257298	13	114157569	T	G	0.1148	0.618281	0.0391515	Y	2215.72
cg22923006	13	rs877425	13	114833726	C	G	0.2259	-0.0955441	0.0107441	Y	78.4992
cg22923006	13	rs9603839	13	114106974	C	T	0.1593	-0.608082	0.0188189	Y	2773.8
cg22966391	7	rs6952433	7	2396638	A	G	0.208	0.203513	0.0175368	Y	359.135
cg23020795	12	rs11170164	12	52913668	T	C	0.08	0.239654	0.0192162	Y	218.6
cg23020795	12	rs117855897	12	52792235	T	C	0.0309	0.357628	0.0313543	Y	156.556
cg23020795	12	rs1791650	12	52747272	T	C	0.3277	-0.261475	0.0096051	Y	835.849
cg23020795	12	rs61746354	12	52841179	C	T	0.0511	-0.218389	0.0264372	Y	109.036
cg23020795	12	rs62617089	12	52882209	A	G	0.0242	-0.254413	0.0386995	Y	73.9134
cg23020795	12	rs73093298	12	52758339	A	G	0.0224	0.323899	0.0319621	Y	107.131
cg23020795	12	rs73097123	12	52799286	A	G	0.099	0.30819	0.0181091	Y	433.377
cg23020795	12	rs79634630	12	52868960	A	G	0.0462	0.240662	0.0291244	Y	69.3963
cg23050873	2	rs6708373	2	234172846	A	G	0.4806	-0.485182	0.0218126	Y	3592.26
cg23050873	2	rs6431661	2	234167421	C	T	0.4799	0.281396	0.0145757	Y	1123.56
cg23052855	3	rs185755921	3	195911589	T	C	0.0244	0.396716	0.0362218	Y	131.753
cg23052855	3	rs62283268	3	195558839	A	G	0.177	0.157658	0.0131485	Y	144.569
cg23052855	3	rs62409161	3	195939792	A	G	0.0591	-0.358796	0.0231034	Y	263.137
cg23052855	3	rs6810239	3	195812163	C	T	0.4769	-0.0846304	0.0110281	Y	73.9572
cg23052855	3	rs73210076	3	195903383	A	T	0.0738	0.704373	0.0231618	Y	1563.06
cg23052855	3	rs7642152	3	195941118	G	C	0.0409	-0.285409	0.0313071	Y	104.55
cg23052855	3	rs79854905	3	196005401	T	C	0.0802	0.381981	0.0174699	Y	485.419
cg23052855	3	rs939891	3	195926090	G	C	0.1503	-0.160076	0.0132397	Y	144.318
cg23052855	3	rs9812036	3	195929268	G	A	0.0641	0.577225	0.0302524	Y	884.255
cg23195373	19	rs1133190	19	45818835	A	G	0.3622	0.137699	0.0155617	Y	130.677
cg23195373	19	rs2276471	19	45974698	C	G	0.0478	0.543482	0.0344104	Y	669.743
cg23195373	19	rs2298881	19	45926916	A	C	0.1091	0.174807	0.0275224	Y	128.454
cg23195373	19	rs3212981	19	45915038	C	T	0.2366	0.155256	0.0120185	Y	232.135
cg23198262	14	rs226999	14	22978577	A	G	0.1278	0.129969	0.0191928	Y	87.3523
cg23198262	14	rs3751468	14	22975108	A	G	0.3174	0.159819	0.014884	Y	310.342
cg23198262	14	rs4343185	14	22974041	T	G	0.3166	0.224438	0.019087	Y	617.559
cg23198262	14	rs5020726	14	22972844	A	G	0.3245	0.119689	0.0109292	Y	168.339
cg23278359	8	rs6578179	8	142443133	A	G	0.3376	-0.172413	0.0163829	Y	373.695
cg23319171	18	rs58228302	18	74780966	A	G	0.0498	0.198186	0.028751	Y	96.8706
cg23319171	18	rs62104280	18	74788523	T	C	0.1678	0.116577	0.0132225	Y	76.6692
cg23347790	12	rs11107489	12	94661045	A	G	0.0844	0.16143	0.0246446	Y	99.7307
cg23347790	12	rs832503	12	94673928	T	C	0.3956	-0.136112	0.0100221	Y	242.576
cg23441210	22	rs11704715	22	36906173	G	A	0.3992	0.098291	0.0109349	Y	119.617
cg23464319	4	rs11735280	4	724061	C	G	0.3035	-0.154758	0.01531	Y	270.486
cg23479065	3	rs13083823	3	4345849	A	T	0.426	0.0594094	0.0092182	Y	41.7172
cg23497644	2	rs1841656	2	170816628	A	G	0.2371	-0.415691	0.0179806	Y	1810.8
cg23497644	2	rs7600801	2	170333742	T	C	0.0901	-0.180988	0.0178024	Y	140.586
cg23567726	6	rs144538209	6	15419166	C	T	0.0279	0.349024	0.0406149	Y	146.884
cg23567726	6	rs9396591	6	15516285	A	G	0.2762	0.127052	0.0109282	Y	174.547
cg23636802	6	rs34929649	6	31858530	C	T	0.3546	0.105212	0.0103775	Y	104.647
cg23641319	8	rs76553389	8	143889741	T	C	0.0641	0.211308	0.0208031	Y	126.167
cg23657003	1	rs9442372	1	1018704	A	G	0.4371	-0.0930823	0.0095139	Y	96.0377
cg23657003	1	rs3766192	1	1017197	C	T	0.447	0.26332	0.0224875	Y	778.675
cg23670794	3	rs13087579	3	111263555	A	G	0.5068	-0.116469	0.009032	Y	181.811
cg23670794	3	rs73230143	3	111356711	A	C	0.1891	0.130002	0.0148439	Y	144.508
cg23678165	6	rs3804279	6	41705612	A	G	0.1438	-0.227237	0.0164151	Y	332.095
cg23835923	17	rs4414535	17	70710015	T	C	0.1231	0.115442	0.0140192	Y	75.628
cg23851515	2	rs17041161	2	51215141	C	T	0.0271	0.406067	0.0438207	Y	235.944
cg23851515	2	rs3850336	2	51025041	A	G	0.1375	-0.268731	0.0139593	Y	468.987
cg23873200	7	rs2969053	7	2623039	T	C	0.3866	-0.0748943	0.0109638	Y	70.3316
cg23884358	7	rs6972063	7	189720	T	C	0.4976	-0.169089	0.0148276	Y	355.977
cg23898320	17	rs7222131	17	76816199	A	G	0.1955	0.13272	0.0142324	Y	148.485
cg23994191	5	rs141653594	5	176308655	A	C	0.0242	0.509716	0.0451067	Y	135.46
cg23994191	5	rs539822	5	176310164	A	G	0.1935	0.5129	0.0293414	Y	1041.31
cg24062157	16	rs1045475	16	4015316	A	G	0.1705	0.0903512	0.0130192	Y	56.3122
cg24062157	16	rs116926826	16	3499577	T	C	0.0509	-0.217173	0.0309464	Y	83.3892
cg24062157	16	rs12444804	16	3723248	A	C	0.3764	0.625779	0.01978	Y	5003.53
cg24062157	16	rs146354035	16	3753745	A	G	0.0231	-0.449409	0.0427821	Y	139.267
cg24062157	16	rs189627679	16	3714772	A	G	0.0158	-0.336757	0.0499035	Y	48.8021
cg24062157	16	rs28469316	16	3523626	G	C	0.0576	0.242077	0.0246913	Y	118.605
cg24090192	2	rs35973123	2	241765431	C	T	0.2927	0.255802	0.0130909	Y	740.977
cg24101979	17	rs75710023	17	730912	C	G	0.1081	-0.121654	0.018668	Y	70.0269
cg24102242	6	rs9405193	6	3348816	G	A	0.2527	0.13807	0.0139765	Y	194.895
cg24143221	6	rs17200810	6	31566507	A	G	0.0415	0.189724	0.0268726	Y	64.4584
cg24143221	6	rs805826	6	31724219	C	G	0.2607	0.11931	0.0102932	Y	139.21
cg24388061	8	rs4078540	8	141266286	T	C	0.189	0.144654	0.0135166	Y	179.092
cg24409539	2	rs12615370	2	114068017	G	T	0.2434	-0.101502	0.0154517	Y	73.3436
cg24409539	2	rs3762498	2	113995942	C	T	0.0532	0.256609	0.0218205	Y	165.417
cg24409539	2	rs4292100	2	114571647	A	G	0.4353	-0.0561644	0.0096954	Y	38.7916
cg24409539	2	rs56341434	2	113868990	C	T	0.5081	-0.0829273	0.0101823	Y	93.9968
cg24409539	2	rs6542125	2	114018826	A	G	0.1623	0.431953	0.0231232	Y	1434.68
cg24442435	20	rs11546709	20	55983754	C	T	0.0566	0.296517	0.034418	Y	212.128
cg24468765	8	rs7823905	8	37174723	A	C	0.3403	0.131548	0.0102692	Y	166.658
cg24480227	10	rs7918405	10	114505465	A	G	0.257	0.139789	0.0127822	Y	208.632
cg24641186	6	rs60211313	6	51057183	C	T	0.2604	0.194435	0.0125111	Y	369.324
cg24643062	3	rs73185792	3	183974309	A	C	0.2201	-0.200199	0.0166987	Y	387.051
cg24677192	17	rs2289757	17	76433685	A	G	0.2573	-0.126965	0.0163859	Y	132.005
cg24752582	18	rs34945223	18	77575871	G	A	0.2743	-0.114351	0.0137953	Y	139.541
cg24823764	8	rs12541998	8	143185087	T	C	0.4186	-0.16456	0.0203961	Y	275.344
cg24823764	8	rs902829	8	143190003	A	G	0.3687	0.234557	0.0178065	Y	647.524
cg24876969	6	rs1150687	6	28162469	C	T	0.3854	0.142351	0.0115129	Y	231.451
cg24876969	6	rs1233395	6	29546945	C	T	0.1982	0.195589	0.0232682	Y	217.096
cg24876969	6	rs16894139	6	28467361	C	T	0.0962	0.150381	0.0242217	Y	105.127
cg24876969	6	rs9468541	6	29487535	A	G	0.0774	0.174568	0.0259488	Y	74.9499
cg24950817	10	rs4880352	10	134045675	C	A	0.2756	-0.117689	0.0146026	Y	118.408
cg25020204	9	rs1611125	9	136509312	C	T	0.4602	-0.255682	0.0145134	Y	871.034
cg25020204	9	rs694821	9	136570740	T	C	0.5438	-0.189286	0.0138226	Y	479.113
cg25021532	8	rs1872282	8	107776199	G	A	0.1327	-0.114809	0.0125914	Y	84.4122
cg25107528	4	rs74706963	4	8603973	T	C	0.2086	0.114216	0.012304	Y	105.43
cg25117091	4	rs16852322	4	40553245	A	C	0.0391	0.262164	0.0253109	Y	108.541
cg25117091	4	rs278985	4	40494592	G	A	0.275	0.297576	0.0135732	Y	996.608
cg25117091	4	rs6447194	4	40552791	T	A	0.1152	-0.250913	0.0188405	Y	292.02
cg25161283	22	rs9605070	22	20134739	T	C	0.229	0.248	0.0105386	Y	556.006
cg25300390	7	rs13222849	7	2229378	A	G	0.0298	-0.402538	0.0457204	Y	221.493
cg25433496	17	rs759974	17	400959	A	G	0.5159	0.123009	0.012844	Y	175.804
cg25443836	5	rs6892844	5	137437485	T	C	0.2174	0.169335	0.0126536	Y	264.561
cg25443836	5	rs700613	5	137202201	C	A	0.3086	-0.0929416	0.0104653	Y	91.2928
cg25449924	12	rs58217600	12	125020250	T	C	0.0772	0.174571	0.019996	Y	101.15
cg25453841	3	rs6550726	3	23153073	T	C	0.2914	0.110121	0.0108749	Y	137.028
cg25573368	7	rs117653448	7	2026191	T	C	0.0383	0.538723	0.0309615	Y	605.786
cg25573368	7	rs4265091	7	1915187	T	C	0.0369	0.447754	0.0244681	Y	359.485
cg25604316	1	rs6703722	1	181096198	C	A	0.213	0.123275	0.014447	Y	137.15
cg25605550	8	rs2919471	8	101232701	T	C	0.3845	0.0737654	0.0111102	Y	71.6441
cg25664021	12	rs10876968	12	57644767	T	G	0.2793	-0.218585	0.0109429	Y	509.612
cg25664021	12	rs17568156	12	58345344	T	C	0.0691	-0.243653	0.0252726	Y	168.373
cg25664021	12	rs703849	12	57416382	T	C	0.3388	0.101389	0.0110267	Y	100.52
cg25664021	12	rs74428418	12	57512832	T	C	0.0146	-1.44457	0.0749483	Y	378.55
cg25705266	17	rs770513	17	30051595	C	T	0.1708	0.0950461	0.0150709	Y	60.8466
cg25705266	17	rs117495821	17	30049449	T	C	0.0261	0.361978	0.0425315	Y	157.204
cg25705266	17	rs140672108	17	30092921	T	C	0.0362	0.231329	0.0402427	Y	59.6395
cg25705266	17	rs35107254	17	30047907	A	G	0.1445	0.228025	0.038271	Y	344.281
cg25705266	17	rs57466716	17	30077518	A	C	0.0515	-0.186875	0.0254948	Y	55.1241
cg25705266	17	rs60655866	17	29999636	G	T	0.189	-0.0991044	0.0135361	Y	77.0555
cg25705936	17	rs9911574	17	78795868	G	A	0.3735	0.102465	0.0156339	Y	131.83
cg25775386	19	rs3761051	19	17935001	C	T	0.4963	0.394159	0.0215909	Y	576.728
cg25791279	22	rs2074739	22	31533967	G	A	0.4157	0.158767	0.0087357	Y	332.488
cg25791279	22	rs3761431	22	31539189	A	G	0.1971	0.175855	0.0182067	Y	238.554
cg25791279	22	rs9619167	22	31472504	G	A	0.1017	-0.123785	0.0170653	Y	69.2312
cg25791279	22	rs9621348	22	32240229	T	A	0.1122	-0.14774	0.0139624	Y	111.833
cg25841802	2	rs12999423	2	3392513	T	C	0.41	-0.127559	0.0120674	Y	209.83
cg25868831	11	rs11246136	11	371265	A	C	0.1009	0.70928	0.0417703	Y	1011.89
cg25868831	11	rs61877803	11	557252	T	C	0.0481	0.31297	0.0363753	Y	77.8457
cg25868831	11	rs7113204	11	500248	A	G	0.2263	-0.110388	0.0163146	Y	83.9243
cg25916993	5	rs758459	5	134872704	C	T	0.121	-0.275678	0.0231842	Y	415.793
cg25918267	11	rs2334553	11	1509421	G	A	0.4096	-0.142315	0.0086181	Y	267.289
cg25918267	11	rs7394412	11	1532984	A	G	0.1923	-0.107833	0.0129853	Y	95.71
cg25918267	11	rs1989591	11	1628514	A	G	0.4332	-0.112088	0.0121489	Y	167.742
cg25921502	10	rs114192185	10	50449748	A	C	0.0477	0.215698	0.0373006	Y	111.565
cg25921502	10	rs150110922	10	50454640	A	G	0.1115	-0.155237	0.0196614	Y	112.885
cg25921502	10	rs17011755	10	50287572	G	A	0.2134	0.272955	0.0164585	Y	702.931
cg25921502	10	rs12249370	10	50418949	A	G	0.2755	0.0598332	0.0096786	Y	38.3486
cg25976434	1	rs6678163	1	2018875	A	G	0.1757	0.344266	0.0206844	Y	910.875
cg25976434	1	rs2459994	1	2024064	T	C	0.1778	0.192809	0.0161455	Y	281.712
cg26018431	19	rs2161098	19	48775272	G	C	0.5099	0.108532	0.0144836	Y	149.001
cg26018431	19	rs4572515	19	48799605	T	C	0.3672	0.247705	0.0153173	Y	717.531
cg26050906	7	rs2329490	7	50803089	G	A	0.2376	-0.270651	0.0209709	Y	744.094
cg26055840	14	rs10873507	14	100128875	A	G	0.2057	0.102696	0.014475	Y	91.145
cg26135975	17	rs455104	17	10618227	A	G	0.4317	0.0995678	0.0103461	Y	116.832
cg26220203	1	rs7547762	1	201088245	G	A	0.2372	0.358179	0.0216421	Y	1288.27
cg26238800	20	rs847053	20	45142291	G	C	0.197	-0.112184	0.0158911	Y	110.783
cg26253663	22	rs11704398	22	25780117	A	G	0.1967	-0.239513	0.0147384	Y	489.654
cg26253663	22	rs146949712	22	25799153	T	G	0.0174	0.573112	0.0643042	Y	140.057
cg26256560	10	rs2944499	10	133033315	C	T	0.4246	0.10521	0.0106788	Y	141.282
cg26257969	12	rs2932102	12	48665720	A	G	0.2322	-0.106416	0.0102429	Y	109.466
cg26283240	17	rs2663350	17	857257	A	G	0.2581	-0.16835	0.0203548	Y	210.551
cg26330809	6	rs9400531	6	112656072	C	G	0.1659	-0.195258	0.0194815	Y	278.574
cg26394636	10	rs4399247	10	11934479	C	A	0.3639	-0.350761	0.0250932	Y	1644.06
cg26394636	10	rs7069533	10	11904988	A	G	0.3309	-0.181187	0.0165529	Y	389.346
cg26404463	5	rs4075637	5	32293891	C	G	0.3694	-0.136433	0.0094524	Y	238.16
cg26407309	7	rs7456421	7	139415775	C	G	0.1883	-0.257796	0.0141044	Y	575.05
cg26429381	2	rs111596480	2	217636249	T	C	0.1245	0.436802	0.0242306	Y	1203.66
cg26429381	2	rs888183	2	217571826	G	C	0.0932	0.186737	0.0191428	Y	152.228
cg26492480	2	rs72947712	2	217814331	T	C	0.1514	0.154476	0.0187947	Y	168.089
cg26532826	22	rs3959619	22	31254289	A	G	0.1695	-0.0974365	0.01674	Y	50.8756
cg26532826	22	rs5753192	22	30935074	A	C	0.4753	0.0969179	0.012271	Y	114.336
cg26532826	22	rs5753220	22	30986350	C	T	0.246	-0.325314	0.0225155	Y	1113.74
cg26532826	22	rs7289549	22	31004188	C	G	0.1037	-0.250419	0.029394	Y	262.858
cg26532826	22	rs9609047	22	31075719	T	C	0.3603	0.0906009	0.0104127	Y	100.403
cg26545913	6	rs11962814	6	66972982	A	G	0.0966	-0.101393	0.0156187	Y	44.655
cg26608982	16	rs2056310	16	89607142	A	G	0.303	-0.105821	0.0142876	Y	76.2274
cg26656258	4	rs11133304	4	54970684	T	C	0.1368	-0.0916979	0.0150206	Y	47.8468
cg26656258	4	rs73252944	4	55122751	A	G	0.0288	-0.287852	0.0274639	Y	113.961
cg26739849	13	rs11618151	13	111151349	A	C	0.157	0.0995881	0.0140414	Y	61.9665
cg26750927	17	rs1046404	17	39983808	G	C	0.2641	-0.155653	0.0109651	Y	221.437
cg26752663	2	rs17744785	2	25338744	A	T	0.0227	-0.584058	0.0479849	Y	375.272
cg26752663	2	rs35803386	2	25105921	T	C	0.4135	-0.162341	0.0140875	Y	352.703
cg26752663	2	rs62142281	2	24779484	T	A	0.3214	0.142472	0.0094637	Y	235.391
cg26785702	11	rs6589710	11	118837460	T	A	0.4894	-0.193261	0.0144754	Y	477.482
cg26787096	15	rs11632611	15	72095711	G	A	0.3405	-0.0744497	0.0108767	Y	58.7807
cg26787096	15	rs2165488	15	71678798	A	G	0.4819	-0.0706568	0.008519	Y	69.3414
cg26795540	10	rs4934515	10	35086655	C	T	0.2508	0.141302	0.0127863	Y	209.678
cg26869578	3	rs1816800	3	137459489	A	G	0.2649	-0.179112	0.0103122	Y	303.881
cg26920057	19	rs1967333	19	41923066	G	A	0.3942	-0.12088	0.0118987	Y	186.162
cg26922546	5	rs2972205	5	72643813	T	C	0.1511	0.22821	0.0147257	Y	343.515
cg26922546	5	rs6881806	5	72451309	A	G	0.2075	-0.18745	0.012973	Y	308.571
cg26922546	5	rs7718769	5	72496670	G	A	0.4737	-0.0635395	0.0098656	Y	54.8997
cg26945392	15	rs9672767	15	71087364	C	T	0.1055	-0.315924	0.0221587	Y	501.949
cg26983744	16	rs2283567	16	89849977	C	A	0.0948	-0.224197	0.0223564	Y	231.918
cg26983744	16	rs34539781	16	89955230	T	C	0.0959	0.310156	0.0211706	Y	448.547
cg27017580	14	rs2816631	14	105739477	A	G	0.2764	0.115791	0.0152268	Y	135.878
cg27107485	16	rs35436732	16	2281324	T	C	0.0625	0.170919	0.0277539	Y	62.2837
cg27135989	8	rs62512478	8	60693143	C	T	0.1433	0.212119	0.0162722	Y	309.702
cg27135989	8	rs7464897	8	61112748	G	C	0.2845	0.284109	0.0153938	Y	923.192
cg27179367	1	rs1249874	1	208342846	C	G	0.4329	0.152974	0.0085788	Y	316.491
cg27218154	11	rs7128641	11	36470401	C	T	0.2621	-0.124112	0.0104341	Y	166.135
cg27220117	10	rs12261210	10	95188039	T	C	0.2137	-0.12963	0.0149141	Y	143.072
cg27224809	1	rs73119525	1	230454707	A	G	0.0419	-0.32352	0.0343814	Y	206.874
cg27235955	3	rs12635515	3	154851827	G	T	0.3484	0.222221	0.017517	Y	612.582
cg27255115	17	rs584438	17	38599172	A	C	0.3727	-0.110018	0.0126883	Y	150.464
cg27298252	1	rs2248219	1	24645356	A	G	0.2435	0.262858	0.013902	Y	680.147
cg27312458	6	rs111318366	6	169278593	T	C	0.1469	-0.102494	0.0165089	Y	71.8936
cg27312458	6	rs58379628	6	169275689	C	T	0.0608	-0.259776	0.0197941	Y	209.817
cg27409154	12	rs10876407	12	53502438	A	T	0.1694	-0.155803	0.0115474	Y	183.224
cg27468270	2	rs2867105	2	601905	T	G	0.1733	0.126528	0.0124335	Y	125.601
cg27490128	6	rs2736191	6	31560910	G	C	0.0369	-0.195129	0.027517	Y	58.1177
cg27490128	6	rs9469060	6	31804715	A	T	0.0249	0.265182	0.0427546	Y	60.1659
cg27503117	19	rs11673661	19	10405599	C	G	0.0441	0.421505	0.0218543	Y	394.984
cg27503117	19	rs12611016	19	10434886	A	G	0.1496	0.279405	0.0272989	Y	551.759
cg27509213	4	rs11733064	4	3495283	G	C	0.3637	-0.0704496	0.0093209	Y	57.8031
cg27509213	4	rs1741547	4	3521939	A	T	0.3037	-0.188437	0.0114762	Y	414.376
cg27565277	16	rs12708815	16	17228368	G	A	0.3555	0.144528	0.0111871	Y	244.181
cg27565382	3	rs13099479	3	52677478	A	G	0.0876	-0.22115	0.0160751	Y	201.789
cg27565382	3	rs1035002	3	52488202	C	T	0.051	0.321754	0.0228005	Y	275.788
cg27565382	3	rs116212265	3	52796674	A	G	0.0469	0.223449	0.0304238	Y	108.695
cg27565382	3	rs2245424	3	53003021	G	C	0.3417	0.168467	0.0162281	Y	358.668
cg27570732	7	rs58356851	7	155754915	A	G	0.1572	-0.159227	0.0158102	Y	153.875
cg27580905	2	rs79361942	2	39336315	A	G	0.0691	0.193605	0.0212849	Y	126.832
cg27582585	1	rs12727614	1	161097241	A	T	0.265	-0.0859282	0.0097699	Y	77.5092
cg27618483	2	rs4621127	2	155402799	T	G	0.4584	0.149329	0.0177288	Y	287.031
cg27638742	16	rs2056891	16	3145785	T	C	0.3861	-0.195869	0.0160548	Y	489.545

## Sheet: Supplementary Table 16
Supplementary Table 16. PM10-related CpG sites and mQTLs from GoDMC database.
CpG site	CpG.Chr	CpG.Pos	mQTL	mQTL.Chr	mQTL.Pos	Effect allele	Other allele	EAF	beta	SE	Cis	F-statistics
cg00388195	7	96647323	rs1034759	7	96634345	G	T	0.0541	-0.149383	0.021487	Y	202.995
cg01716603	17	37029974	rs11653086	17	37037718	T	G	0.2357	-0.315388	0.0198895	Y	341.976
cg01716603	17	37029974	rs1642374	17	36999351	T	C	0.2301	-0.194526	0.0172963	Y	1875.51
cg02107824	10	115997879	rs117284186	10	115994565	G	A	0.0307	0.461028	0.0294739	Y	457.93
cg02107824	10	115997879	rs17091334	10	115857397	T	C	0.1166	-0.29964	0.0221196	Y	836.511
cg02107824	10	115997879	rs68122733	10	115831533	G	A	0.1815	0.326699	0.0205192	Y	207.418
cg02107824	10	115997879	rs7907030	10	116122453	T	C	0.1774	0.166339	0.0135197	Y	1001.12
cg02107824	10	115997879	rs79327327	10	115847055	G	A	0.0602	0.5598	0.0176666	Y	186.54
cg02179478	3	35785377	rs2012153	3	35779750	G	A	0.4672	-0.272914	0.0170831	Y	205.09
cg02221422	11	68192511	rs34847539	11	68748003	T	C	0.375	0.0642774	0.0110142	Y	2797.06
cg02221422	11	68192511	rs471966	11	68173861	C	T	0.3121	-0.475307	0.0304024	Y	238.577
cg02640147	5	170024515	rs116082697	5	169899852	T	C	0.0232	-0.306054	0.0392621	Y	2584.14
cg02640147	5	170024515	rs4867979	5	169995101	T	C	0.4193	-0.418356	0.018417	Y	246.257
cg02640147	5	170024515	rs6555900	5	169931244	C	G	0.3671	0.152331	0.0113699	Y	60.6248
cg02640147	5	170024515	rs73317382	5	170056433	T	C	0.022	-0.269706	0.0417015	Y	142.351
cg02787562	7	896303	rs10950674	7	874732	T	A	0.1684	0.186643	0.0176441	Y	87.1283
cg02893212	4	81375505	rs6827644	4	81795810	T	C	0.0184	-0.323365	0.0444001	Y	200.71
cg03053456	5	72525356	rs9293528	5	72456267	G	A	0.1364	-0.1834	0.0188945	Y	91.1954
cg03830408	11	126173650	rs12792746	11	126130264	A	T	0.132	0.191389	0.0226262	Y	891.712
cg05281894	1	13910698	rs12757529	1	13909211	A	G	0.1775	-0.198457	0.0174083	Y	228.695
cg05344430	13	28366600	rs1231047	13	28357346	T	C	0.4203	0.0769768	0.0121563	Y	705.491
cg06518708	1	26124469	rs7518451	1	26124611	A	G	0.4564	0.123676	0.0125431	Y	322.814
cg07010687	5	1217576	rs7733011	5	1224051	C	T	0.0459	-0.224992	0.025807	Y	51.8213
cg07103673	11	7092719	rs10839676	11	7017008	A	T	0.3292	-0.644643	0.020187	Y	153.94
cg07103673	11	7092719	rs12274426	11	7054635	G	A	0.0545	-0.235552	0.021733	Y	166.654
cg07103673	11	7092719	rs1507628	11	7216241	C	T	0.3847	-0.115721	0.0089819	Y	177.129
cg07103673	11	7092719	rs2239731	11	6976988	A	T	0.2578	-0.12997	0.0143171	Y	120.761
cg07103673	11	7092719	rs72855097	11	7355838	G	A	0.1197	0.146345	0.0134675	Y	341.26
cg07157333	16	19422554	rs8049691	16	19402760	C	T	0.1991	-0.365554	0.0164792	Y	272.344
cg07181952	1	1239999	rs11260558	1	1134633	T	C	0.1129	0.143046	0.0241621	Y	826.967
cg07181952	1	1239999	rs2649598	1	1306558	T	C	0.0351	0.764369	0.0690594	Y	272.986
cg07234388	1	156261841	rs2010206	1	156274143	A	G	0.2142	0.338725	0.0194805	Y	143.388
cg07234388	1	156261841	rs4661039	1	156340213	G	A	0.3107	-0.116822	0.0106672	Y	127.949
cg07234388	1	156261841	rs6686886	1	156356480	G	A	0.1531	0.134091	0.0165928	Y	1211.67
cg07485754	7	116511339	rs2237720	7	116523544	G	C	0.241	0.121907	0.0130123	Y	1016.28
cg09006292	3	64049408	rs7613715	3	64075392	G	T	0.2174	-0.239179	0.0295686	Y	445.221
cg09695261	17	79304600	rs116445533	17	79311534	T	C	0.073	0.273072	0.0311288	Y	270.278
cg09792189	16	20360298	rs8055543	16	19926191	C	T	0.1434	-0.145486	0.0123579	Y	260.88
cg10938586	10	97849795	rs2861304	10	97957885	C	A	0.0697	0.233898	0.0197244	Y	398.746
cg10938586	10	97849795	rs7077062	10	97982225	G	A	0.5052	-0.169883	0.0085063	Y	68.6767
cg11366901	6	160182831	rs112527025	6	160099976	C	A	0.0197	-0.753043	0.0439142	Y	105.029
cg11366901	6	160182831	rs117301306	6	160561308	T	C	0.014	-0.512676	0.0878511	Y	121.675
cg11366901	6	160182831	rs12213772	6	159989100	G	T	0.1269	0.141672	0.019168	Y	285.443
cg11366901	6	160182831	rs187704522	6	160302364	C	T	0.0357	-0.587866	0.0511746	Y	68.7349
cg11366901	6	160182831	rs477900	6	160622502	G	A	0.2809	0.0795681	0.0101652	Y	432.822
cg11366901	6	160182831	rs57637072	6	160248255	T	C	0.0345	-0.601975	0.0628922	Y	456.295
cg11366901	6	160182831	rs71565752	6	160191237	A	C	0.0213	-0.867217	0.0451189	Y	616.068
cg11366901	6	160182831	rs76993980	6	160133633	C	G	0.0618	-0.712843	0.0412912	Y	255.21
cg11366901	6	160182831	rs9347341	6	160193049	C	A	0.1913	0.17164	0.017628	Y	77.0133
cg11366901	6	160182831	rs9347359	6	160287155	G	T	0.1352	0.110716	0.0177282	Y	945.745
cg12583927	10	61469753	rs57091399	10	61417457	A	G	0.0486	0.234854	0.021013	Y	151.643
cg12991830	6	100038960	rs116892567	6	99957757	C	T	0.0174	-0.405034	0.0507657	Y	61.4375
cg12991830	6	100038960	rs189513286	6	99866338	C	A	0.0189	-0.317814	0.0548165	Y	200.106
cg12991830	6	100038960	rs664258	6	100133831	C	A	0.4342	-0.121825	0.0131292	Y	244.591
cg12991830	6	100038960	rs72926274	6	99976863	C	A	0.2121	0.163214	0.0128634	Y	456.216
cg12991830	6	100038960	rs78823572	6	99732295	T	C	0.1538	-0.255342	0.0230224	Y	591.235
cg14211310	7	7557741	rs17167624	7	7468289	T	C	0.1152	-0.213782	0.0137472	Y	239.046
cg14211310	7	7557741	rs6972842	7	7628555	T	C	0.1691	-0.175962	0.01602	Y	50.4592
cg14271908	10	60144732	rs11006125	10	60142402	T	A	0.1759	0.116827	0.0141583	Y	63.3474
cg14480594	9	111625292	rs838818	9	111693132	C	T	0.3419	0.0751719	0.0097874	Y
cg14996408	1	222413581	rs1867057	1	222289249	T	A	0.3285	0.104812	0.0097148	Y	145.137
cg15668533	3	10858446	rs73035877	3	10858511	C	G	0.0532	-0.399731	0.0201463	Y	213.937
cg16016506	3	46936290	rs1138518	3	46944274	T	C	0.3787	0.137764	0.0119416	Y	71.7998
cg16343401	17	42989147	rs117345300	17	42929759	G	C	0.045	0.399341	0.0245439	Y	2562.81
cg16343401	17	42989147	rs16971000	17	42880807	T	C	0.0955	0.715751	0.0231461	Y	481.572
cg16343401	17	42989147	rs3024275	17	43043353	C	G	0.1313	-0.286228	0.0199911	Y	53.592
cg16343401	17	42989147	rs34174655	17	43875417	T	A	0.0872	-0.128128	0.0194015	Y	230.79
cg16343401	17	42989147	rs4098685	17	42629612	G	C	0.1207	-0.200511	0.013223	Y	179.012
cg16343401	17	42989147	rs60221345	17	43434386	T	C	0.3454	-0.133609	0.0113087	Y	3983.15
cg16343401	17	42989147	rs72826893	17	42918543	A	C	0.117	-0.785742	0.0246981	Y	86.0392
cg16343401	17	42989147	rs9911183	17	43350514	A	G	0.1357	-0.11756	0.0160346	Y	92.1642
cg17387122	22	18507711	rs378204	22	18514528	C	T	0.4463	-0.161844	0.0186913	Y	262.014
cg17387122	22	18507711	rs5992136	22	18453103	C	G	0.2593	0.164197	0.0101346	Y	983.586
cg17467243	8	30413919	rs2979469	8	30285091	G	C	0.2553	0.14534	0.0139715	Y	101.527
cg17467243	8	30413919	rs7009287	8	30202868	G	C	0.0461	-0.215334	0.0216021	Y	731.871
cg17467243	8	30413919	rs716942	8	30454132	C	G	0.1599	0.316601	0.0118842	Y	136.537
cg18127922	17	46672255	rs116738412	17	46704045	T	C	0.037	-0.300116	0.0274177	Y	220.692
cg18127922	17	46672255	rs4646992	17	46645342	T	C	0.0922	0.228538	0.0184816	Y	86.1659
cg18127922	17	46672255	rs7209010	17	46529564	T	C	0.3196	0.0851814	0.012252	Y	213.095
cg18127922	17	46672255	rs72829893	17	46694541	G	T	0.0602	-0.272842	0.0219061	Y	1114.8
cg19445044	12	52596367	rs12578117	12	52575791	A	G	0.1358	0.724378	0.0180733	Y	128.693
cg19445044	12	52596367	rs1317649	12	52641016	T	C	0.1999	-0.147869	0.0130869	Y	384.02
cg19445044	12	52596367	rs1317997	12	52601282	G	A	0.4085	-0.185812	0.0134918	Y	124.378
cg19666541	15	31516111	rs4304986	15	31519036	C	T	0.2984	0.245725	0.0102457	Y	402.018
cg19666541	15	31516111	rs75703641	15	31525541	G	A	0.0151	-0.868347	0.0597396	Y	5925.78
cg21222426	9	20339790	rs7862166	9	20347240	C	T	0.2111	0.329433	0.0168703	Y	166.296
cg21232956	9	129677782	rs1028866	9	129933016	A	C	0.4939	0.110194	0.0144456	Y	121.509
cg21608792	8	27348347	rs11775831	8	26840966	G	T	0.0676	0.13497	0.0213094	Y	70.5589
cg21608792	8	27348347	rs141804347	8	26860769	A	G	0.0909	-0.134465	0.0184084	Y	101.844
cg21608792	8	27348347	rs17344527	8	26817011	T	C	0.0798	-0.170349	0.0176883	Y	149.375
cg21608792	8	27348347	rs2640724	8	27415576	A	G	0.2644	-0.129861	0.0106114	Y	3426.87
cg21608792	8	27348347	rs62504266	8	27346546	G	A	0.1073	0.768112	0.0243553	Y	66.8867
cg21608792	8	27348347	rs6999359	8	27740066	A	G	0.453	0.0706052	0.0099708	Y	1327.84
cg21608792	8	27348347	rs7819756	8	27330937	T	C	0.4909	0.318586	0.0123597	Y	86.3418
cg21608792	8	27348347	rs9331949	8	27454686	C	T	0.0342	-0.281223	0.0359036	Y	330.954
cg21797500	13	84406289	rs12876587	13	84978911	T	G	0.0386	0.248198	0.0241503	Y	2786.19
cg21797500	13	84406289	rs1334854	13	84436731	C	T	0.17	0.597371	0.0271727	Y	61.5272
cg23061396	12	131862608	rs11061476	12	131849823	A	G	0.1158	-0.423099	0.0194516	Y	96.7352
cg23061396	12	131862608	rs111801277	12	131894082	T	G	0.0249	-0.335085	0.0340005	Y	92.3463
cg23061396	12	131862608	rs117428008	12	131975299	G	C	0.0326	-0.422102	0.0472358	Y	71.6826
cg23061396	12	131862608	rs12366877	12	132326683	G	A	0.1623	0.123227	0.0179697	Y	343.586
cg23061396	12	131862608	rs182263459	12	131929976	T	C	0.1294	0.398193	0.0230422	Y	455.704
cg23061396	12	131862608	rs35782470	12	131928811	A	G	0.0734	0.344822	0.0230525	Y	70.8952
cg23061396	12	131862608	rs73153774	12	131887954	A	G	0.0228	-0.306093	0.0513666	Y	199.845
cg23061396	12	131862608	rs73156188	12	132028967	A	G	0.1081	0.19269	0.0136714	Y	238.29
cg23061396	12	131862608	rs77094105	12	131846584	C	T	0.0819	0.309485	0.0200648	Y	384.561
cg23061396	12	131862608	rs77503768	12	131874726	T	C	0.0486	-0.409939	0.0222045	Y	123.18
cg23061396	12	131862608	rs78088342	12	131939969	A	G	0.034	0.295233	0.0350333	Y	576.443
cg23061396	12	131862608	rs950259	12	131963879	T	G	0.0799	-0.375451	0.0215925	Y	115.489
cg23460707	10	133558971	rs10872826	10	133523228	A	G	0.1585	-0.50585	0.0162459	Y	399.143
cg23460707	10	133558971	rs138916435	10	133519245	G	C	0.0333	-0.493663	0.0257318	Y	87.4432
cg23460707	10	133558971	rs140807673	10	133457355	T	C	0.0451	0.206998	0.0248542	Y	99.2184
cg23460707	10	133558971	rs68034166	10	133368249	T	C	0.3064	0.0921512	0.0117982	Y	937.38
cg23460707	10	133558971	rs74163325	10	133557485	A	T	0.0975	-0.493965	0.0241576	Y	106.134
cg24282460	6	166123622	rs73786690	6	166039751	T	G	0.045	-0.253303	0.0219724	Y	52.2017
cg24284436	19	47524222	rs7254028	19	47489558	T	C	0.3383	0.0672694	0.0094555	Y	2836.19
cg24780570	12	133067700	rs144726929	12	133151254	T	C	0.0248	0.296844	0.047216	Y	47.4936
cg24780570	12	133067700	rs149683611	12	133105565	T	C	0.0496	0.276681	0.0481734	Y	1164.12
cg24780570	12	133067700	rs6420287	12	133120309	A	G	0.307	-0.338045	0.0112344	Y	140.635
cg26118943	5	53816563	rs11955242	5	53944693	G	A	0.233	0.309736	0.022283	Y	163.175
cg26118943	5	53816563	rs61467754	5	54005870	T	G	0.0941	0.186923	0.0215834	Y	70.2588
cg26876834	16	2013573	rs114314659	16	2017157	C	T	0.037	0.463292	0.0652943	Y	807.303
cg26876834	16	2013573	rs61729118	16	2030127	A	G	0.1232	-0.373682	0.0216899	Y	62.142

## Sheet: Supplementary Table 17
Supplementary Table 17. NO2-related CpG sites and mQTLs from GoDMC database.
CpG site	CpG.Chr	CpG.Pos	mQTL	mQTL.Chr	mQTL.Pos	Effect allele	Other allele	EAF	beta	SE	Cis	F-statistics
cg00002080	21	30390417	rs1153284	21	30683033	C	A	0.4693	0.160232	0.0130557	Y	353.058
cg00002080	21	30390417	rs2250574	21	30318207	C	T	0.0912	-0.587593	0.0271754	Y	1684.08
cg00007221	1	43999020	rs11210858	1	43978837	C	T	0.3378	0.113268	0.0130923	Y	144.455
cg00010672	2	55281781	rs2920879	2	55297353	T	C	0.4036	-0.135471	0.0112912	Y	188.001
cg00011239	2	20876220	rs12468977	2	20983934	A	G	0.2803	0.258881	0.0139632	Y	706.179
cg00011239	2	20876220	rs12620467	2	21069965	A	G	0.3789	-0.105823	0.0111334	Y	144.353
cg00011239	2	20876220	rs13032956	2	20790353	C	T	0.2026	0.0788422	0.0132074	Y	53.9491
cg00011239	2	20876220	rs13414352	2	20875284	G	C	0.3019	-0.277496	0.0190031	Y	458.388
cg00011239	2	20876220	rs620359	2	20944871	T	C	0.1601	-0.233246	0.018847	Y	385.539
cg00011239	2	20876220	rs17662614	2	20815190	C	G	0.3167	0.233052	0.0091378	Y	643.347
cg00011239	2	20876220	rs7599471	2	20904018	C	A	0.3024	-0.0673552	0.0111014	Y	50.9374
cg00014754	8	143761811	rs12678581	8	143392905	G	A	0.4505	-0.0619149	0.0099614	Y	40.7597
cg00014754	8	143761811	rs1836633	8	143774592	A	G	0.4753	-0.48866	0.0217447	Y	3283.76
cg00014754	8	143761811	rs28708997	8	143797665	T	C	0.0179	0.547565	0.0599175	Y	172.797
cg00014754	8	143761811	rs4977078	8	143629346	T	A	0.3259	-0.0955167	0.0124204	Y	83.7355
cg00014754	8	143761811	rs4977106	8	143653364	T	C	0.3102	0.080179	0.0111024	Y	61.0374
cg00014754	8	143761811	rs7812623	8	143845449	C	T	0.4437	0.141749	0.0098305	Y	208.432
cg00020405	5	65439520	rs27080	5	65442271	G	A	0.2016	-0.125511	0.010539	Y	141.283
cg00032884	2	48540671	rs13003076	2	48616567	C	T	0.503	0.171288	0.0103001	Y	393.955
cg00032884	2	48540671	rs62138804	2	48533689	C	T	0.2497	0.143091	0.0109162	Y	210.375
cg00036788	4	54974682	rs1593382	4	55002331	T	C	0.1368	0.122452	0.0139817	Y	79.6884
cg00039326	1	36615845	rs6670539	1	36170250	C	A	0.0424	-0.254639	0.0383781	Y	88.5774
cg00050336	4	15377965	rs11731117	4	14872737	G	A	0.4044	-0.0717327	0.009176	Y	66.8163
cg00050336	4	15377965	rs12502586	4	15726564	A	G	0.1049	-0.163858	0.0166467	Y	97.7558
cg00050336	4	15377965	rs145530615	4	15353404	A	C	0.0314	-0.251539	0.0436605	Y	58.2858
cg00050336	4	15377965	rs35663437	4	15349677	A	G	0.2682	0.614438	0.0197191	Y	4288.94
cg00050336	4	15377965	rs61170754	4	15487329	C	T	0.0386	0.390149	0.0320938	Y	301.947
cg00050336	4	15377965	rs73127641	4	15636575	G	A	0.095	-0.173522	0.0267873	Y	91.9868
cg00050336	4	15377965	rs77859869	4	15151134	T	C	0.0307	0.302627	0.0298889	Y	141.691
cg00050336	4	15377965	rs79170721	4	15660526	A	G	0.0403	0.3695	0.0244619	Y	259.368
cg00058291	1	228974133	rs10916398	1	229117854	C	T	0.4192	-0.199727	0.0230571	Y	268.258
cg00058291	1	228974133	rs116185158	1	229064987	T	C	0.0363	-0.244208	0.0275031	Y	83.8923
cg00058291	1	228974133	rs12410343	1	229060920	T	G	0.0514	0.335322	0.0295611	Y	191.129
cg00058291	1	228974133	rs12733996	1	228973697	G	A	0.0676	-0.275834	0.019771	Y	252.708
cg00058291	1	228974133	rs7548277	1	228903232	A	G	0.4627	-0.0940628	0.0123621	Y	116.805
cg00058291	1	228974133	rs10916399	1	229118735	A	G	0.4334	-0.340819	0.0198191	Y	985.782
cg00066663	17	7792674	rs74252295	17	7785905	G	A	0.0748	0.21913	0.0215948	Y	174.538
cg00075975	1	230491641	rs12755630	1	230496439	T	C	0.3392	-0.142924	0.0104801	Y	248.358
cg00085493	1	208040203	rs12086137	1	207956140	A	G	0.0385	-0.351434	0.0450297	Y	138.22
cg00085493	1	208040203	rs2796246	1	208032376	A	G	0.485	-0.234269	0.0134706	Y	690.947
cg00085493	1	208040203	rs56076247	1	208138396	A	G	0.0394	-0.43098	0.0430249	Y	312.474
cg00085493	1	208040203	rs2796244	1	208029839	A	G	0.4408	-0.219936	0.0124469	Y	611.08
cg00085493	1	208040203	rs4844401	1	208161819	T	G	0.0739	0.166351	0.0209395	Y	61.3521
cg00085493	1	208040203	rs56076247	1	208138396	A	G	0.0394	-0.322889	0.0327773	Y	174.3
cg00085493	1	208040203	rs12086137	1	207956140	A	G	0.0385	-0.412266	0.041101	Y	190.874
cg00085493	1	208040203	rs2796246	1	208032376	A	G	0.485	-0.3272	0.0184892	Y	1384.96
cg00085493	1	208040203	rs4844401	1	208161819	T	G	0.0739	0.207415	0.0217942	Y	95.5812
cg00085493	1	208040203	rs56076247	1	208138396	A	G	0.0394	-0.358931	0.0460575	Y	215.788
cg00115639	17	54701692	rs758304	17	54700691	T	C	0.055	0.432171	0.0197178	Y	508.684
cg00135888	11	57407543	rs78364821	11	57370742	T	C	0.268	-0.123495	0.0129697	Y	164.026
cg00145118	5	141393931	rs9324861	5	141396566	T	C	0.1606	-0.229416	0.0191301	Y	291.836
cg00184203	2	187558402	rs2595389	2	187534183	G	T	0.4503	-0.182205	0.0134971	Y	455.412
cg00201760	16	28518385	rs17640009	16	28595700	G	A	0.3824	-0.164991	0.0088188	Y	320.987
cg00201760	16	28518385	rs79046494	16	28527326	A	G	0.3541	-0.29693	0.0117132	Y	974.434
cg00201760	16	28518385	rs56163509	16	28864471	G	A	0.3934	0.142747	0.0099873	Y	196.818
cg00201760	16	28518385	rs4788083	16	28545449	G	A	0.4189	-0.451397	0.0146952	Y	2712.68
cg00211174	3	127332098	rs138449643	3	127417979	T	C	0.0306	0.376008	0.0412976	Y	86.8205
cg00211174	3	127332098	rs2594210	3	127262757	A	G	0.4732	0.318326	0.0141064	Y	1476.42
cg00211174	3	127332098	rs7651814	3	127470166	T	C	0.1606	0.145986	0.0148186	Y	133.552
cg00211174	3	127332098	rs77943074	3	127180220	A	G	0.2113	-0.275644	0.0103659	Y	707.033
cg00211174	3	127332098	rs782447	3	127403039	A	G	0.2442	-0.531644	0.0244854	Y	3025.64
cg00211174	3	127332098	rs12489937	3	127281914	A	G	0.1164	-0.176103	0.0271633	Y	174.983
cg00211174	3	127332098	rs17497215	3	127341624	T	C	0.0437	-0.215837	0.033499	Y	88.2314
cg00211174	3	127332098	rs4974413	3	127442466	T	C	0.1604	0.167053	0.0194863	Y	196.734
cg00211174	3	127332098	rs76781998	3	127206873	T	G	0.1978	-0.120008	0.0205813	Y	119.139
cg00211174	3	127332098	rs2594204	3	127250296	C	T	0.1702	-0.228333	0.0194505	Y	366.956
cg00211174	3	127332098	rs782448	3	127403018	C	T	0.4588	-0.257741	0.01231	Y	886.21
cg00211174	3	127332098	rs782449	3	127435806	T	C	0.3932	-0.0925471	0.0108283	Y	112.044
cg00219816	8	96280555	rs10956941	8	96194737	G	T	0.2418	0.133285	0.0102061	Y	170.349
cg00219816	8	96280555	rs35482239	8	96261697	A	C	0.0947	-0.616623	0.0203644	Y	1761.67
cg00219816	8	96280555	rs62524390	8	96279751	T	G	0.0393	0.397294	0.0325737	Y	264.739
cg00219816	8	96280555	rs7002762	8	96200507	T	C	0.457	0.0748645	0.0117874	Y	75.7038
cg00219816	8	96280555	rs7008936	8	96299574	A	G	0.0952	-0.337727	0.0151586	Y	506.273
cg00219816	8	96280555	rs7459448	8	96306135	T	C	0.075	0.633868	0.0270565	Y	1491.69
cg00219816	8	96280555	rs7463005	8	96435888	C	T	0.3792	0.0897368	0.0098624	Y	101.393
cg00221794	2	20776620	rs13032956	2	20790353	C	T	0.2026	0.0788422	0.0132074	Y	53.9491
cg00221794	2	20776620	rs115643825	2	20966029	T	C	0.0276	-0.406669	0.0327688	Y	200.939
cg00221794	2	20776620	rs16987945	2	20841721	T	C	0.0704	-0.322472	0.0242685	Y	264.45
cg00221794	2	20776620	rs17662614	2	20815190	C	G	0.3167	0.233052	0.0091378	Y	643.347
cg00221794	2	20776620	rs2099503	2	20737034	A	G	0.3247	0.0856194	0.0106656	Y	85.8345
cg00221794	2	20776620	rs7599471	2	20904018	C	A	0.3025	-0.0673552	0.0111014	Y	50.947
cg00225858	16	84223841	rs11149621	16	84093387	C	T	0.0395	0.214838	0.0257958	Y	83.1225
cg00225858	16	84223841	rs4150136	16	84217274	C	G	0.0302	0.386063	0.0336322	Y	214.775
cg00225858	16	84223841	rs4782904	16	84253319	G	C	0.4464	-0.0905362	0.0114156	Y	92.3346
cg00225858	16	84223841	rs7185078	16	84233348	A	G	0.3489	0.37165	0.0168126	Y	1746.36
cg00225858	16	84223841	rs8044351	16	84224805	G	C	0.3909	-0.446846	0.0158202	Y	2759.95
cg00232092	7	5518887	rs1860883	7	5545427	C	T	0.3949	0.179527	0.0180951	Y	434.071
cg00244001	10	126336805	rs10794175	10	126358073	T	G	0.4297	0.111146	0.0086476	Y	165.895
cg00249503	17	76565078	rs114970246	17	76563687	C	T	0.0172	-0.632338	0.0551945	Y	158.934
cg00249503	17	76565078	rs4573990	17	76581434	T	C	0.4239	-0.277165	0.0104563	Y	1011.88
cg00254017	5	56119093	rs154225	5	55609214	T	C	0.1681	0.101108	0.0118846	Y	77.8519
cg00254017	5	56119093	rs6450411	5	56265771	A	G	0.324	-0.218205	0.0135961	Y	567.02
cg00254017	5	56119093	rs978405	5	56259853	G	T	0.0886	-0.131101	0.0174729	Y	69.9685
cg00254017	5	56119093	rs72758038	5	56110684	A	C	0.1022	-0.0987247	0.0168554	Y	48.6259
cg00259404	6	28885568	rs72844382	6	28680892	T	C	0.176	-0.199788	0.0153661	Y	206.628
cg00259404	6	28885568	rs9468477	6	29028445	A	G	0.0571	-0.170953	0.0297629	Y	51.69
cg00259404	6	28885568	rs16893970	6	28299295	C	T	0.1609	-0.226521	0.0126259	Y	361.985
cg00259404	6	28885568	rs56405941	6	29178463	T	C	0.0869	-0.300707	0.0196929	Y	264.028
cg00259404	6	28885568	rs1016471	6	28851047	T	C	0.1634	-0.217835	0.0199638	Y	238.391
cg00259404	6	28885568	rs16893947	6	28284721	G	A	0.1625	-0.185212	0.0119038	Y	250.921
cg00259404	6	28885568	rs7776376	6	28775664	T	C	0.2134	-0.285398	0.0157741	Y	496.068
cg00259404	6	28885568	rs172326	6	28849790	A	G	0.3795	-0.18886	0.0154122	Y	301.706
cg00259404	6	28885568	rs182330	6	28852285	A	G	0.2714	-0.148036	0.0193998	Y	150.994
cg00259404	6	28885568	rs1150717	6	28259597	C	T	0.1443	-0.410406	0.015286	Y	1133.58
cg00259404	6	28885568	rs2071789	6	28912076	T	C	0.1589	-0.542111	0.023667	Y	1504.63
cg00259404	6	28885568	rs6933825	6	27890631	G	A	0.1285	-0.549483	0.0180431	Y	1930.97
cg00262446	4	101439228	rs1909906	4	101445960	A	C	0.4093	0.122712	0.0121129	Y	193.109
cg00270789	16	46919075	rs11861896	16	46911872	T	C	0.1318	-0.253103	0.0138701	Y	390.246
cg00270789	16	46919075	rs12149656	16	47538010	G	A	0.0875	0.188514	0.0298728	Y	109.808
cg00270789	16	46919075	rs8053137	16	46911372	C	T	0.1323	-0.296829	0.0167643	Y	541.124
cg00288844	16	11835360	rs12927907	16	11853767	A	G	0.0907	-0.200048	0.0175647	Y	176.562
cg00288844	16	11835360	rs142929232	16	11816869	G	T	0.0362	0.336992	0.052614	Y	50.9374
cg00288844	16	11835360	rs4781136	16	11767978	G	T	0.4446	-0.569741	0.0184285	Y	4826.73
cg00288844	16	11835360	rs62040622	16	11863356	A	G	0.0605	0.274289	0.0192881	Y	212.856
cg00288844	16	11835360	rs72781039	16	11701021	A	G	0.2036	0.128548	0.0139656	Y	137.041
cg00288844	16	11835360	rs6498243	16	11882606	A	G	0.4102	0.0852034	0.0125213	Y	88.1101
cg00288844	16	11835360	rs7185307	16	12046899	C	T	0.2275	0.28016	0.0153221	Y	773.246
cg00288844	16	11835360	rs145953388	16	11708473	A	T	0.2451	0.269368	0.0178741	Y	620.422
cg00291478	10	121301041	rs10787901	10	120819453	A	G	0.208	-0.0981734	0.0153619	Y	71.7773
cg00291478	10	121301041	rs10886487	10	121219038	T	G	0.1421	-0.225325	0.0143243	Y	296.653
cg00291478	10	121301041	rs196238	10	121457085	T	C	0.1194	-0.233954	0.022749	Y	270.512
cg00291478	10	121301041	rs2577335	10	121375181	G	A	0.2798	-0.280583	0.0111666	Y	817.44
cg00291478	10	121301041	rs72835742	10	121102944	T	C	0.2792	0.112666	0.0115218	Y	96.4837
cg00291478	10	121301041	rs9732577	10	121294198	T	C	0.2829	0.265329	0.0136231	Y	720.239
cg00291478	10	121301041	rs118029084	10	121367095	A	G	0.0245	-0.775725	0.0422513	Y	530.082
cg00291478	10	121301041	rs12245523	10	120961606	A	G	0.2134	0.164115	0.0144045	Y	204.896
cg00291478	10	121301041	rs12569607	10	121210393	A	G	0.2122	0.177147	0.0122254	Y	201.621
cg00291478	10	121301041	rs12776173	10	121397584	T	G	0.0592	-0.478191	0.0181738	Y	653.662
cg00291478	10	121301041	rs3009919	10	121284166	T	C	0.0908	-0.968786	0.027922	Y	3677.54
cg00297832	1	1565541	rs28635343	1	1560103	T	C	0.1601	-0.336247	0.0262276	Y	367.131
cg00297832	1	1565541	rs7519837	1	1510801	T	C	0.3085	-0.109851	0.0109712	Y	116.872
cg00297832	1	1565541	rs4075469	1	1537176	A	C	0.2853	-0.449414	0.0358114	Y	466.388
cg00297832	1	1565541	rs28635343	1	1560103	T	C	0.1601	-0.363977	0.0290437	Y	432.512
cg00297832	1	1565541	rs61774903	1	1543624	T	C	0.2478	0.347767	0.0268309	Y	364.309
cg00297832	1	1565541	rs6603792	1	1505041	C	T	0.3239	-0.133947	0.0101059	Y	177.526
cg00297832	1	1565541	rs9442425	1	1554362	G	A	0.252	-0.295546	0.024721	Y	304.956
cg00297832	1	1565541	rs7290	1	1477244	C	T	0.2945	0.905801	0.0268367	Y	12192
cg00300303	1	1067223	rs9442396	1	1019180	T	C	0.4364	0.101579	0.0130961	Y	123.584
cg00300303	1	1067223	rs186608774	1	1136753	C	T	0.146	0.0954197	0.0163078	Y	37.1726
cg00300303	1	1067223	rs1891905	1	1100217	C	T	0.06	-0.496351	0.0449729	Y	356.617
cg00300303	1	1067223	rs9442373	1	1062638	C	A	0.4502	-0.276028	0.0169469	Y	929.579
cg00314622	3	12199836	rs3755724	3	12200906	T	C	0.3499	0.0865517	0.0113485	Y	81.9702
cg00323842	5	124044098	rs28401606	5	124248451	T	C	0.3063	0.188715	0.0126894	Y	418.668
cg00329411	5	55881858	rs6869184	5	55879572	C	T	0.1167	0.449663	0.0353005	Y	1044.14
cg00329411	5	55881858	rs72758038	5	56110684	A	C	0.1026	-0.0987247	0.0168554	Y	44.2835
cg00339769	6	24489855	rs114082057	6	24505216	A	G	0.0232	-0.381735	0.0290031	Y	181.073
cg00339769	6	24489855	rs16889391	6	24489157	T	C	0.1272	-0.271689	0.0130177	Y	453.7
cg00343906	1	1696692	rs1889678	1	1793003	A	G	0.0514	0.423238	0.0378487	Y	414.811
cg00343906	1	1696692	rs2803316	1	1865298	A	G	0.4505	-0.0844365	0.011281	Y	74.6049
cg00344801	22	46685728	rs10854854	22	46684706	G	C	0.1033	0.917331	0.0378518	Y	5123.17
cg00344801	22	46685728	rs12172608	22	46758573	T	G	0.1483	0.247404	0.0218039	Y	374.205
cg00344801	22	46685728	rs113658408	22	46646019	G	C	0.1044	1.11307	0.0337615	Y	7570.16
cg00344801	22	46685728	rs113258957	22	46663678	C	G	0.1043	0.94807	0.036933	Y	5245.98
cg00344801	22	46685728	rs9615348	22	46729338	G	C	0.1058	0.924124	0.037475	Y	5085.42
cg00344801	22	46685728	rs11090866	22	46731771	C	G	0.1642	0.250606	0.0199123	Y	442.054
cg00345744	7	156929167	rs7798305	7	156982655	T	C	0.1425	0.120668	0.0191405	Y	71.6338
cg00345744	7	156929167	rs7798305	7	156982655	T	C	0.1425	-0.234929	0.0164041	Y	274.257
cg00371593	17	79801407	rs11558886	17	79818260	T	G	0.1926	0.601637	0.0239518	Y	2560.22
cg00371593	17	79801407	rs2070871	17	79805134	A	G	0.1894	0.278765	0.0211577	Y	505.56
cg00371593	17	79801407	rs112584408	17	79795673	C	G	0.1887	0.168426	0.0132395	Y	177.845
cg00371593	17	79801407	rs35649520	17	79803433	A	G	0.1888	0.272711	0.0252703	Y	481.433
cg00371593	17	79801407	rs35170948	17	79823602	T	C	0.1926	0.251631	0.0144511	Y	349.676
cg00371593	17	79801407	rs111370076	17	79819278	G	C	0.1923	0.17289	0.0132243	Y	185.161
cg00371593	17	79801407	rs111839893	17	79806590	G	C	0.1891	0.17042	0.0133181	Y	185.572
cg00371593	17	79801407	rs112934134	17	79797800	A	G	0.1883	0.176817	0.0129195	Y	191.798
cg00371593	17	79801407	rs112584408	17	79795673	C	G	0.1887	0.232788	0.0127235	Y	342.472
cg00371593	17	79801407	rs111839893	17	79806590	G	C	0.1891	0.205148	0.0129407	Y	269.999
cg00371593	17	79801407	rs4796839	17	79796752	A	G	0.1885	0.224771	0.0126331	Y	324.061
cg00371593	17	79801407	rs112978860	17	79797361	T	C	0.1884	0.635528	0.0234968	Y	2909.19
cg00371593	17	79801407	rs112584408	17	79795673	C	G	0.1887	0.159494	0.0147592	Y	159.338
cg00384707	19	51128576	rs4801842	19	51138979	C	T	0.4354	0.0949532	0.0113613	Y	113.736
cg00399027	16	85676861	rs72803037	16	85740078	T	C	0.3673	-0.187317	0.0102858	Y	395.828
cg00405190	2	175545838	rs140062272	2	175522921	A	G	0.0301	0.650375	0.0640111	Y	228.285
cg00405190	2	175545838	rs72914576	2	175529967	G	C	0.1973	-0.138763	0.0122077	Y	145.575
cg00409658	6	138744549	rs4896353	6	138723962	A	G	0.0586	-0.297105	0.0259505	Y	221.797
cg00410422	1	110951074	rs10159352	1	110961596	A	G	0.5109	0.23045	0.0121389	Y	755.99
cg00421164	6	7111068	rs533076	6	7058069	C	T	0.3376	0.226092	0.010699	Y	561.207
cg00435173	17	40284046	rs8064376	17	40289765	T	C	0.2333	-0.18258	0.0112739	Y	334.806
cg00439981	6	170684299	rs909478	6	170753960	A	G	0.4187	-0.104414	0.013249	Y	111.166
cg00439981	6	170684299	rs9356640	6	170630577	C	T	0.1427	0.285973	0.016708	Y	548.286
cg00446123	20	62367888	rs1741708	20	62372041	T	G	0.241	0.420138	0.0290693	Y	1810.91
cg00446123	20	62367888	rs2253823	20	62372956	T	C	0.2427	0.420924	0.0193046	Y	1827.35
cg00446123	20	62367888	rs2253823	20	62372956	T	C	0.2427	0.390194	0.0185279	Y	1555.03
cg00446123	20	62367888	rs6062504	20	62348907	A	G	0.3212	-0.615547	0.0272033	Y	5227.38
cg00446123	20	62367888	rs2253823	20	62372956	T	C	0.2427	0.370063	0.0274129	Y	1390.43
cg00446123	20	62367888	rs3787091	20	62315594	G	T	0.2379	-0.159465	0.0136148	Y	225.386
cg00470817	12	6741882	rs1045553	12	6747295	G	A	0.2041	0.327716	0.0185367	Y	810.599
cg00470817	12	6741882	rs4376959	12	6741816	C	T	0.0746	-0.276292	0.0225035	Y	212.905
cg00471371	18	74114728	rs3752097	18	74155000	C	T	0.0308	-0.291099	0.0288021	Y	130.66
cg00473501	17	56354594	rs2243828	17	56358884	G	A	0.2095	-0.128861	0.0105627	Y	148.829
cg00473501	17	56354594	rs2243827	17	56358941	T	G	0.1602	-0.0972373	0.0116337	Y	69.8555
cg00473501	17	56354594	rs917606	17	56265017	C	T	0.2745	0.106189	0.0145569	Y	99.9745
cg00473501	17	56354594	rs2072146	17	56396587	C	T	0.0847	-0.304353	0.0215875	Y	379.161
cg00473501	17	56354594	rs12600886	17	56388683	T	C	0.2477	-0.172602	0.011961	Y	292.479
cg00473501	17	56354594	rs2585846	17	56160571	A	C	0.0841	0.153622	0.0184384	Y	93.3975
cg00473501	17	56354594	rs62083752	17	56368146	T	C	0.0828	0.589804	0.0254366	Y	1500.5
cg00483217	2	25321917	rs1541984	2	25082414	A	G	0.4131	-0.23367	0.0120058	Y	754.045
cg00483217	2	25321917	rs34476550	2	25340199	T	C	0.0726	-0.172181	0.0184635	Y	86.6192
cg00484711	2	42331922	rs72974949	2	42329279	A	T	0.1052	-0.226567	0.0220497	Y	182.542
cg00491404	1	110306591	rs1109113	1	110307263	C	T	0.2266	0.1966	0.0154289	Y	362.445
cg00502254	1	12201600	rs631272	1	12206755	G	A	0.4786	-0.111907	0.0101187	Y	138.964
cg00502254	1	12201600	rs1148459	1	12217852	T	G	0.4704	-0.209401	0.0114269	Y	603.263
cg00502926	14	21510056	rs943152	14	21508835	A	C	0.1457	0.13135	0.0160814	Y	81.3011
cg00505318	3	69130918	rs17005356	3	69153225	G	A	0.0288	-0.305443	0.041739	Y	129.204
cg00505318	3	69130918	rs41291195	3	69088266	T	G	0.0182	-0.628265	0.0573607	Y	239.631
cg00509007	11	1781557	rs182240545	11	1786354	A	G	0.0771	0.305054	0.0173995	Y	338.448
cg00509007	11	1781557	rs11555039	11	1780205	G	A	0.0808	0.426432	0.0268659	Y	720.966
cg00509007	11	1781557	rs61525822	11	1772339	G	A	0.2328	0.408371	0.0233768	Y	1687.87
cg00517080	11	134098583	rs12278812	11	134122296	C	A	0.1817	0.19989	0.016513	Y	258.673
cg00517080	11	134098583	rs626717	11	133981635	A	G	0.3256	0.206995	0.011524	Y	531.477
cg00524900	5	118609965	rs1504977	5	118610519	C	T	0.3531	0.0931159	0.0107546	Y	99.8779
cg00534163	1	3740120	rs34659788	1	3741441	C	T	0.4507	0.110302	0.01009	Y	163.559
cg00539174	20	57583434	rs151335	20	57579950	A	G	0.2167	0.343828	0.0209139	Y	1061.95
cg00541718	7	630823	rs188842419	7	733046	T	C	0.0916	-0.336888	0.0257742	Y	178.476
cg00541718	7	630823	rs75601591	7	672685	T	C	0.0159	-0.796755	0.0722384	Y	149.99
cg00541718	7	630823	rs7809325	7	704573	T	C	0.1433	0.348513	0.0346701	Y	359.833
cg00543769	5	70749126	rs11743135	5	70745036	C	T	0.1697	-0.489415	0.0193517	Y	1622.23
cg00543769	5	70749126	rs1847032	5	70979760	C	A	0.151	-0.0986811	0.0160129	Y	50.7642
cg00546491	7	32111062	rs11762126	7	32085147	C	T	0.1195	-0.242867	0.0245005	Y	334.705
cg00546491	7	32111062	rs13438230	7	31773550	A	G	0.1056	0.106521	0.0162864	Y	56.9314
cg00546491	7	32111062	rs215669	7	32378979	G	A	0.3792	-0.133572	0.0089023	Y	234.99
cg00546491	7	32111062	rs30601	7	32111162	C	A	0.0795	1.09885	0.0481277	Y	5562.12
cg00546491	7	32111062	rs11762126	7	32085147	C	T	0.1195	-0.22609	0.0177184	Y	289.574
cg00546491	7	32111062	rs215669	7	32378979	G	A	0.3792	-0.190043	0.0116066	Y	479.852
cg00546491	7	32111062	rs30601	7	32111162	C	A	0.0795	1.09689	0.0405257	Y	5537.96
cg00547480	10	103875961	rs12768561	10	103927558	T	C	0.292	-0.0687155	0.0098863	Y	50.8015
cg00559992	5	67581342	rs3730082	5	67570138	A	G	0.1871	0.402644	0.0256609	Y	1421.39
cg00559992	5	67581342	rs6875934	5	67485457	T	C	0.1732	0.167042	0.0158033	Y	216.396
cg00559992	5	67581342	rs76644907	5	67646960	T	C	0.0168	0.456425	0.0603827	Y	133.453
cg00582663	17	7815834	rs11078725	17	7898615	G	A	0.3275	0.14319	0.0125577	Y	248.396
cg00582663	17	7815834	rs60249108	17	7816354	G	T	0.0523	-0.194782	0.0240372	Y	82.9257
cg00585621	4	100868748	rs56140620	4	100935531	G	A	0.2255	0.298336	0.0204085	Y	889.379
cg00608540	5	180627973	rs254463	5	180619438	A	G	0.1908	-0.13607	0.0160947	Y	144.352
cg00629585	9	135853992	rs535185	9	135872839	C	T	0.3319	-0.0714027	0.0105199	Y	56.9872
cg00637104	20	1785303	rs200873	20	1782667	C	T	0.2455	0.120715	0.0114652	Y	109.948
cg00653312	16	87863785	rs4329925	16	87862007	C	T	0.152	0.241349	0.0218638	Y	361.537
cg00653312	16	87863785	rs6540085	16	87852975	T	G	0.4112	0.110096	0.0093903	Y	160.236
cg00653615	1	151029327	rs113869543	1	151084496	C	A	0.357	-0.0980877	0.0147436	Y	100.079
cg00661320	10	73848825	rs1245570	10	73833589	A	G	0.5003	-0.102632	0.0088204	Y	135.625
cg00661320	10	73848825	rs6480608	10	74031694	T	C	0.4126	0.10458	0.0101121	Y	137.409
cg00661320	10	73848825	rs896079	10	73820396	A	G	0.4503	-0.0938989	0.0097105	Y	119.462
cg00661320	10	73848825	rs1530803	10	73822507	T	C	0.4479	-0.189986	0.010302	Y	495.381
cg00661777	7	106511741	rs4730210	7	106562157	A	C	0.2558	-0.185592	0.0103136	Y	326.988
cg00666559	17	79793439	rs112978860	17	79797361	T	C	0.1886	0.635528	0.0234968	Y	2863.37
cg00666559	17	79793439	rs111370076	17	79819278	G	C	0.1922	0.17289	0.0132243	Y	185.087
cg00666559	17	79793439	rs35649520	17	79803433	A	G	0.189	0.272711	0.0252703	Y	473.807
cg00666559	17	79793439	rs11558886	17	79818260	T	G	0.1926	0.601637	0.0239518	Y	2560.22
cg00666559	17	79793439	rs112584408	17	79795673	C	G	0.1886	0.232788	0.0127235	Y	342.33
cg00666559	17	79793439	rs2070871	17	79805134	A	G	0.1896	0.278765	0.0211577	Y	497.563
cg00666559	17	79793439	rs112934134	17	79797800	A	G	0.1884	0.176817	0.0129195	Y	188.556
cg00666559	17	79793439	rs111839893	17	79806590	G	C	0.1893	0.17042	0.0133181	Y	182.63
cg00666559	17	79793439	rs112584408	17	79795673	C	G	0.1886	0.159494	0.0147592	Y	159.273
cg00666559	17	79793439	rs35170948	17	79823602	T	C	0.1924	0.251631	0.0144511	Y	349.393
cg00666559	17	79793439	rs111839893	17	79806590	G	C	0.1893	0.205148	0.0129407	Y	265.719
cg00666559	17	79793439	rs112584408	17	79795673	C	G	0.1886	0.168426	0.0132395	Y	177.772
cg00666559	17	79793439	rs4796839	17	79796752	A	G	0.1886	0.224771	0.0126331	Y	318.792
cg00673191	21	37536923	rs2105751	21	37534215	A	T	0.145	-0.298421	0.0156278	Y	626.275
cg00675878	22	23521267	rs116981229	22	23701201	T	C	0.0289	0.441127	0.035241	Y	181.36
cg00675878	22	23521267	rs13054421	22	23742018	G	A	0.2779	-0.0983768	0.0107624	Y	85.0291
cg00675878	22	23521267	rs1557497	22	23571783	G	C	0.4706	-0.143331	0.0114578	Y	277.046
cg00675878	22	23521267	rs5759580	22	23422052	A	G	0.265	0.593566	0.0226804	Y	4335.71
cg00686823	3	127311038	rs2594204	3	127250296	C	T	0.1702	-0.228333	0.0194505	Y	366.956
cg00686823	3	127311038	rs782448	3	127403018	C	T	0.459	-0.257741	0.01231	Y	886.271
cg00686823	3	127311038	rs782449	3	127435806	T	C	0.3932	-0.0925471	0.0108283	Y	112.044
cg00686823	3	127311038	rs12489937	3	127281914	A	G	0.1165	-0.176103	0.0271633	Y	175.115
cg00686823	3	127311038	rs17497215	3	127341624	T	C	0.0436	-0.215837	0.033499	Y	88.038
cg00686823	3	127311038	rs4974413	3	127442466	T	C	0.1605	0.167053	0.0194863	Y	196.834
cg00686823	3	127311038	rs2594210	3	127262757	A	G	0.4732	0.318326	0.0141064	Y	1476.42
cg00686823	3	127311038	rs782447	3	127403039	A	G	0.2441	-0.531644	0.0244854	Y	3024.71
cg00690195	8	8915582	rs77714134	8	8981978	C	G	0.2103	0.0706005	0.011722	Y	37.1727
cg00690195	8	8915582	rs112394876	8	8941647	T	C	0.0867	0.148308	0.0233285	Y	68.9696
cg00690195	8	8915582	rs12677456	8	8832086	T	C	0.0896	0.330667	0.0194623	Y	432.442
cg00690195	8	8915582	rs437895	8	8710801	G	A	0.3851	-0.110973	0.0093936	Y	139.337
cg00691123	3	11632974	rs1046593	3	11596402	T	C	0.1523	-0.0794661	0.0130262	Y	43.1546
cg00691123	3	11632974	rs7644863	3	11637517	A	G	0.0587	0.302679	0.018175	Y	283.728
cg00700485	20	44098223	rs6073744	20	44093284	A	G	0.1308	-0.150191	0.0135714	Y	143.052
cg00700485	20	44098223	rs11696603	20	44182783	G	A	0.0377	0.275161	0.0306247	Y	150.406
cg00700485	20	44098223	rs973446	20	44094375	G	C	0.0865	-0.510407	0.027887	Y	1169.26
cg00704780	2	242207920	rs1677	2	242166550	G	A	0.2056	0.187697	0.0126943	Y	296.946
cg00704780	2	242207920	rs11674710	2	242165783	G	A	0.2098	0.421894	0.0186862	Y	1598.33
cg00719771	6	23523214	rs12189677	6	23526341	G	A	0.2849	0.160842	0.0213023	Y	289.135
cg00736299	16	4730465	rs34069734	16	4718388	G	A	0.4883	-0.122659	0.008974	Y	197.87
cg00736299	16	4730465	rs1684584	16	4758465	C	A	0.4483	0.213936	0.0157364	Y	620.702
cg00736299	16	4730465	rs1659480	16	4714365	C	T	0.5015	-0.125222	0.0119196	Y	197.584
cg00738869	3	138552648	rs773456	3	138325495	T	C	0.4269	-0.232948	0.0120703	Y	756.845
cg00738869	3	138552648	rs361079	3	138415095	C	G	0.4432	-0.122431	0.0132684	Y	202.828
cg00748072	2	174862824	rs62172799	2	174867591	C	T	0.0982	-0.737311	0.0290631	Y	2866.2
cg00748072	2	174862824	rs78101278	2	174860005	G	A	0.029	0.647926	0.0272537	Y	629.233
cg00748072	2	174862824	rs17309203	2	174902997	A	G	0.3936	-0.23012	0.0112175	Y	694.931
cg00748432	22	18042722	rs174351	22	18038786	A	G	0.3282	0.149686	0.0129669	Y	211.574
cg00748432	22	18042722	rs2535707	22	18181869	G	A	0.3329	-0.131918	0.0090729	Y	212.274
cg00749609	19	2507424	rs11084943	19	2503628	G	A	0.5096	-0.401792	0.0231106	Y	1430.66
cg00750518	12	57940139	rs35945970	12	57866928	T	C	0.0181	-0.333203	0.0396803	Y	100.206
cg00750518	12	57940139	rs775241	12	57936327	G	A	0.1483	0.308213	0.0144448	Y	667.2
cg00754253	11	63259187	rs17158357	11	63229617	G	A	0.0403	-0.214726	0.0300378	Y	91.249
cg00754552	19	50848461	rs35028989	19	50851934	T	C	0.3033	0.0902626	0.0152766	Y	69.1022
cg00761125	12	96590115	rs10860023	12	96757687	G	T	0.4155	0.083594	0.0114308	Y	79.1019
cg00761125	12	96590115	rs145220005	12	96579080	C	T	0.015	-0.600401	0.0594843	Y	125.898
cg00761125	12	96590115	rs3782563	12	96639739	A	G	0.4434	-0.111923	0.009766	Y	139.668
cg00761125	12	96590115	rs4762280	12	96582635	A	G	0.2394	-0.0972389	0.0126648	Y	67.3546
cg00762678	16	89003235	rs72819344	16	89235258	A	C	0.0843	0.18535	0.0251321	Y	134.472
cg00762678	16	89003235	rs72821311	16	89302436	G	T	0.0594	-0.641654	0.0403921	Y	1188.09
cg00762678	16	89003235	rs72813595	16	88956074	A	G	0.1687	-0.218167	0.0148866	Y	293.886
cg00762678	16	89003235	rs74774132	16	88993976	T	C	0.1392	0.18482	0.0187173	Y	154.283
cg00770085	1	51810836	rs12407547	1	51908976	G	A	0.0892	-0.229243	0.0211286	Y	227.665
cg00771722	5	131396253	rs154729	5	131449049	T	C	0.178	0.136464	0.0110856	Y	151.998
cg00774102	6	31590870	rs605203	6	31847012	C	A	0.3415	-0.21365	0.0115844	Y	516.305
cg00774102	6	31590870	rs1052248	6	31556581	A	T	0.261	0.19802	0.0148216	Y	370.434
cg00774102	6	31590870	rs9267540	6	31666606	T	C	0.0754	-0.306102	0.0187194	Y	283.596
cg00774102	6	31590870	rs41268932	6	32154711	G	A	0.0519	-0.548979	0.0294123	Y	622.934
cg00774102	6	31590870	rs2844476	6	31581896	A	G	0.3541	0.118838	0.0125521	Y	134.624
cg00774102	6	31590870	rs707939	6	31726688	A	C	0.3323	0.110556	0.0096149	Y	134.372
cg00774102	6	31590870	rs2507957	6	31580245	A	G	0.3546	-0.340166	0.0211974	Y	1199.56
cg00774102	6	31590870	rs3130286	6	32042322	T	C	0.2269	0.150342	0.0114145	Y	185.808
cg00774102	6	31590870	rs2230365	6	31525448	T	C	0.1513	0.177031	0.0135659	Y	195.936
cg00774102	6	31590870	rs3130071	6	31594628	T	A	0.1383	-0.161218	0.0142386	Y	130.325
cg00774102	6	31590870	rs2844475	6	31583155	A	G	0.374	-0.14992	0.011426	Y	223.075
cg00774102	6	31590870	rs3096698	6	32107139	T	C	0.3488	0.0962399	0.0108516	Y	79.014
cg00782708	2	44933278	rs343959	2	44940055	A	G	0.1722	-0.134665	0.0135019	Y	141.446
cg00787726	10	86113284	rs4934010	10	86182488	C	T	0.2089	0.222004	0.0158432	Y	459.484
cg00787726	10	86113284	rs72841167	10	86113355	A	G	0.0363	-0.365174	0.0580476	Y	188.799
cg00791321	2	239999938	rs62189541	2	240003434	T	C	0.1186	-0.151198	0.0157099	Y	101.134
cg00791854	1	154392070	rs11265621	1	154442960	G	A	0.3743	-0.121625	0.0102896	Y	174.395
cg00791854	1	154392070	rs4240872	1	154436195	C	T	0.2464	-0.249258	0.017431	Y	645.083
cg00791854	1	154392070	rs4845619	1	154405058	T	G	0.4382	-0.196265	0.0106598	Y	526.747
cg00792968	13	22635873	rs17072974	13	22453926	T	C	0.1144	-0.175802	0.0274686	Y	149.007
cg00792968	13	22635873	rs9509986	13	22630930	T	G	0.1856	0.317612	0.0193187	Y	779.706
cg00799984	8	134307105	rs13258481	8	134299539	A	G	0.0232	-0.848051	0.0491205	Y	874.912
cg00799984	8	134307105	rs7821403	8	134306634	A	G	0.1016	-0.156065	0.0143508	Y	118.024
cg00799984	8	134307105	rs2929992	8	134281929	C	T	0.3052	0.0858514	0.0129653	Y	83.4336
cg00807235	16	4183883	rs2530893	16	4168592	C	T	0.2384	-0.225636	0.0169898	Y	498.036
cg00807235	16	4183883	rs4786461	16	4193457	C	A	0.5025	0.390103	0.0142613	Y	2285.09
cg00807235	16	4183883	rs409963	16	4132922	C	T	0.2065	0.194353	0.0112718	Y	316.696
cg00809399	1	249153756	rs7518228	1	249167223	A	T	0.0429	0.533824	0.0317541	Y	543.484
cg00840516	3	50360097	rs58051625	3	50278717	C	G	0.1102	-0.240276	0.0180271	Y	281.953
cg00845765	8	145700821	rs1046830	8	145689250	T	C	0.0405	0.384318	0.0525865	Y	82.8436
cg00852924	1	179061154	rs2484444	1	179220006	G	T	0.173	-0.212433	0.0139395	Y	295.874
cg00863309	1	212226308	rs7517502	1	212194190	A	G	0.0447	0.26416	0.022242	Y	148.874
cg00867406	16	89997889	rs61356367	16	89991895	T	C	0.1475	0.149267	0.0258223	Y	105.749
cg00867406	16	89997889	rs7184956	16	90007034	T	C	0.3787	0.159227	0.0141976	Y	227.376
cg00867406	16	89997889	rs3212369	16	89986760	G	A	0.1654	-0.185354	0.0201199	Y	187.231
cg00871501	2	242149752	rs2012160	2	242144828	C	T	0.2547	0.111061	0.0109204	Y	107.291
cg00873616	20	43920241	rs2425691	20	43935152	A	C	0.276	-0.160562	0.0106228	Y	283.522
cg00873616	20	43920241	rs59989008	20	43874464	T	C	0.0426	-0.412491	0.0442832	Y	364.276
cg00873616	20	43920241	rs11906154	20	43918249	G	A	0.0444	0.343132	0.0530819	Y	243.871
cg00873616	20	43920241	rs2425691	20	43935152	A	C	0.276	-0.123012	0.0115876	Y	165.705
cg00873616	20	43920241	rs55696986	20	43876631	A	G	0.0434	0.880543	0.0367622	Y	1779.77
cg00873616	20	43920241	rs11906154	20	43918249	G	A	0.0444	-0.424285	0.0389134	Y	374.867
cg00883123	4	154373513	rs111502569	4	154694579	C	G	0.0307	0.187273	0.030482	Y	52.0792
cg00883123	4	154373513	rs113698214	4	154311117	A	C	0.0346	0.841551	0.0400815	Y	604.833
cg00883123	4	154373513	rs138807899	4	154434801	T	C	0.0203	0.721706	0.0636687	Y	144.283
cg00883123	4	154373513	rs146878107	4	154356616	A	G	0.0229	0.710405	0.0334632	Y	491.757
cg00883123	4	154373513	rs3852110	4	154399692	T	A	0.0534	-0.277506	0.0250731	Y	127.6
cg00883123	4	154373513	rs4235230	4	154088063	G	A	0.2196	0.101903	0.0106854	Y	92.6812
cg00883123	4	154373513	rs55975058	4	154341974	A	G	0.1038	-0.215273	0.0155744	Y	214.799
cg00883123	4	154373513	rs6838284	4	154262131	A	G	0.1272	0.641982	0.0189123	Y	2628.34
cg00883123	4	154373513	rs71620258	4	154353755	A	G	0.0351	0.852608	0.026964	Y	1384.87
cg00901675	13	30728236	rs12870265	13	30728520	G	C	0.3	0.184144	0.0110592	Y	297.939
cg00901675	13	30728236	rs76164973	13	30728136	A	C	0.0143	-1.19148	0.0501132	Y	542.751
cg00901675	13	30728236	rs12870265	13	30728520	G	C	0.3	0.125999	0.0135528	Y	138.428
cg00901675	13	30728236	rs78696988	13	30730362	T	C	0.0147	-0.869521	0.0685842	Y	303.166
cg00910127	6	44281749	rs483536	6	44235853	T	A	0.3512	-0.146211	0.0092047	Y	251.774
cg00910503	17	80393666	rs28612648	17	80403386	A	G	0.2211	-0.079969	0.0127776	Y	56.9205
cg00936348	7	43577034	rs2304316	7	43600227	A	G	0.469	0.127476	0.0088287	Y	207.251
cg00936348	7	43577034	rs9639877	7	43548857	C	T	0.2212	-0.114528	0.0118948	Y	117.828
cg00956199	10	8078325	rs10905275	10	8078574	A	G	0.2702	-0.095589	0.0153296	Y	61.5585
cg00975624	3	159646501	rs9822099	3	159635448	T	C	0.442	0.208374	0.0106825	Y	607.197
cg00977526	2	107202311	rs114035640	2	107522482	T	C	0.021	0.239645	0.0318943	Y	58.9497
cg00977526	2	107202311	rs7574102	2	107202264	A	G	0.3064	-0.312447	0.0181663	Y	1200.86
cg00979195	5	132155965	rs11738148	5	132181434	G	A	0.1723	0.172512	0.0186926	Y	233.05
cg01001049	16	8995730	rs1657066	16	9000085	C	A	0.3149	0.114708	0.0091249	Y	158.433
cg01012879	1	244613363	rs3003210	1	244617509	G	A	0.2686	0.119986	0.0097885	Y	151.389
cg01016847	14	23303413	rs1028649	14	23297667	A	C	0.314	-0.104924	0.0105578	Y	111.505
cg01029637	20	4201164	rs8183794	20	4210448	T	C	0.1821	-0.187603	0.0319463	Y	287.546
cg01040749	10	134400440	rs2493896	10	134397638	G	A	0.2956	-0.248942	0.0107404	Y	678.841
cg01040749	10	134400440	rs2786900	10	134385614	A	C	0.2834	-0.202767	0.0124943	Y	421.958
cg01044849	6	30002723	rs11757750	6	29952162	C	T	0.0549	-0.36847	0.0333661	Y	252.355
cg01044849	6	30002723	rs1245503	6	29993530	T	G	0.1183	0.181658	0.0212344	Y	116.398
cg01044849	6	30002723	rs416568	6	29647628	A	T	0.293	0.170527	0.009988	Y	300.439
cg01044849	6	30002723	rs9260956	6	29960074	A	G	0.0741	-0.171226	0.0268012	Y	70.2306
cg01044849	6	30002723	rs1610589	6	29677387	A	G	0.2475	-0.290071	0.0274081	Y	693.864
cg01044849	6	30002723	rs3132124	6	30114402	A	T	0.4459	0.115025	0.0159668	Y	116.028
cg01044849	6	30002723	rs2571431	6	29949060	G	A	0.1691	0.183597	0.0201051	Y	168.793
cg01049678	7	150147536	rs1234360	7	150379505	C	T	0.4809	-0.0779694	0.0092771	Y	73.8759
cg01049678	7	150147536	rs28699652	7	150147097	A	G	0.2443	-0.243736	0.0146723	Y	457.785
cg01054402	2	85551850	rs6753299	2	85686461	A	G	0.4255	-0.146913	0.009637	Y	266.488
cg01054402	2	85551850	rs73943085	2	85527451	C	T	0.0924	-0.203936	0.0178657	Y	159.213
cg01054402	2	85551850	rs11679513	2	85388186	A	G	0.0731	0.206454	0.0189718	Y	115.052
cg01054402	2	85551850	rs145918793	2	85621429	T	C	0.018	0.358002	0.0512949	Y	68.182
cg01054402	2	85551850	rs56015515	2	85725354	A	G	0.2073	0.123963	0.0124557	Y	134.336
cg01054402	2	85551850	rs7598047	2	85510018	A	G	0.094	-0.134126	0.0180543	Y	78.7357
cg01054402	2	85551850	rs9248	2	85537312	G	A	0.485	0.659772	0.0211223	Y	7573.62
cg01055591	22	17629788	rs14332	22	17660501	C	G	0.4261	-0.127759	0.0115551	Y	202.522
cg01055591	22	17629788	rs9605216	22	17594216	G	A	0.1633	-0.676123	0.0226952	Y	3569.87
cg01055591	22	17629788	rs1034859	22	17630486	C	A	0.4504	0.675494	0.021322	Y	7330.34
cg01055591	22	17629788	rs14332	22	17660501	C	G	0.4261	-0.136874	0.0101638	Y	232.728
cg01055591	22	17629788	rs28360663	22	17603503	A	G	0.0506	0.439901	0.0244333	Y	454.486
cg01057573	5	118683890	rs114908495	5	118683946	T	C	0.0204	0.861956	0.0539403	Y	761.323
cg01057573	5	118683890	rs4895369	5	118699951	A	G	0.3108	0.20904	0.0148954	Y	518.947
cg01059385	22	42394853	rs117518412	22	42637023	A	G	0.0394	-0.361488	0.0301308	Y	145.128
cg01059385	22	42394853	rs2267440	22	42248860	G	A	0.2375	0.366401	0.0112149	Y	1233.5
cg01059385	22	42394853	rs73886025	22	42694904	G	C	0.1582	-0.155796	0.0141806	Y	150.843
cg01059385	22	42394853	rs75274740	22	42544551	G	C	0.1957	0.446863	0.0414804	Y	354.577
cg01059385	22	42394853	rs9619963	22	41769804	A	G	0.4551	-0.0705298	0.0104635	Y	58.6734
cg01059385	22	42394853	rs7287010	22	42234937	C	T	0.449	0.14133	0.013885	Y	276.877
cg01071159	2	129492198	rs17287456	2	129456159	G	A	0.3893	0.16223	0.0088751	Y	338.24
cg01073332	20	62574023	rs142431866	20	62554260	C	G	0.0252	0.5035	0.0302177	Y	295.565
cg01073332	20	62574023	rs3787091	20	62315594	G	T	0.2378	-0.159465	0.0136148	Y	225.32
cg01073332	20	62574023	rs6090049	20	62750247	A	G	0.4904	-0.103658	0.0125576	Y	105.608
cg01073332	20	62574023	rs6090414	20	62055160	G	C	0.3162	0.0667485	0.0109417	Y	44.221
cg01073332	20	62574023	rs6122211	20	62544294	C	A	0.0923	0.264299	0.0165921	Y	298.312
cg01073332	20	62574023	rs73161116	20	62841854	T	A	0.1308	-0.109807	0.0160845	Y	65.4895
cg01073332	20	62574023	rs75028039	20	62562397	T	C	0.0395	-0.740601	0.0422825	Y	348.715
cg01073332	20	62574023	rs76145129	20	62670427	T	G	0.1217	-0.506947	0.0197984	Y	969.848
cg01073332	20	62574023	rs1741708	20	62372041	T	G	0.2408	0.420138	0.0290693	Y	1809.81
cg01073332	20	62574023	rs2253823	20	62372956	T	C	0.2424	0.370063	0.0274129	Y	1389.2
cg01073332	20	62574023	rs2253823	20	62372956	T	C	0.2424	0.390194	0.0185279	Y	1553.65
cg01073332	20	62574023	rs2253823	20	62372956	T	C	0.2424	0.420924	0.0193046	Y	1825.71
cg01073332	20	62574023	rs6062504	20	62348907	A	G	0.321	-0.615547	0.0272033	Y	5225.32
cg01088404	12	48214523	rs11608804	12	48176102	A	G	0.1912	-0.095656	0.0139519	Y	67.6696
cg01095406	13	21474263	rs7321635	13	21472055	A	C	0.3536	-0.101975	0.009303	Y	114.896
cg01095406	13	21474263	rs12584025	13	21403968	C	A	0.4917	-0.119387	0.0135863	Y	177.041
cg01097897	12	63097264	rs1666872	12	63305152	G	A	0.4547	-0.244509	0.0166024	Y	847.568
cg01097897	12	63097264	rs11174612	12	63100234	C	T	0.1585	-0.480727	0.0199124	Y	1573.24
cg01097897	12	63097264	rs1666900	12	63300386	C	A	0.4612	-0.163795	0.010495	Y	357.48
cg01097897	12	63097264	rs34381145	12	63077906	C	A	0.1101	0.202316	0.0151689	Y	180.254
cg01097897	12	63097264	rs4763029	12	63197356	T	C	0.0613	0.206416	0.0232571	Y	134.278
cg01097897	12	63097264	rs75330098	12	63112307	T	C	0.064	-0.178108	0.0209201	Y	89.8761
cg01097897	12	63097264	rs772557	12	63304584	G	A	0.4547	-0.158531	0.0130806	Y	350.109
cg01098178	16	57897687	rs11643127	16	57919034	C	T	0.3373	0.136315	0.0162856	Y	192.665
cg01098178	16	57897687	rs12929337	16	57902476	A	C	0.1649	-0.256642	0.0163394	Y	464.934
cg01119452	7	37287850	rs72624206	7	37293589	C	T	0.015	-0.660582	0.0696536	Y	215.738
cg01130010	3	132009122	rs112713271	3	132015109	A	G	0.0756	-0.660222	0.0243727	Y	1767.25
cg01130010	3	132009122	rs11713348	3	131945177	C	T	0.1237	0.312835	0.0219853	Y	601.272
cg01130010	3	132009122	rs61793779	3	132027058	T	C	0.0528	0.456964	0.0268441	Y	554.168
cg01135648	4	41983611	rs10938174	4	42064126	A	G	0.2067	-0.403886	0.0175795	Y	1565.78
cg01135648	4	41983611	rs58697851	4	42023908	T	C	0.2181	-0.341217	0.0186303	Y	1117.37
cg01142735	8	103932076	rs608236	8	103928940	A	G	0.4258	0.126668	0.014372	Y	214.584
cg01161042	4	2322052	rs11734990	4	2446725	G	C	0.1445	-0.124271	0.0143645	Y	100.983
cg01161042	4	2322052	rs612243	4	2325910	T	C	0.3401	0.60408	0.0215346	Y	5176.93
cg01161042	4	2322052	rs613848	4	2101200	A	G	0.0913	0.120773	0.0173902	Y	65.0567
cg01161042	4	2322052	rs846252	4	2465304	G	A	0.3885	-0.106344	0.011134	Y	130.051
cg01161042	4	2322052	rs654207	4	2324865	T	C	0.3387	-0.150654	0.0136049	Y	271.945
cg01166350	14	64228624	rs1255641	14	63978475	T	C	0.1294	0.146764	0.0168706	Y	120.165
cg01166350	14	64228624	rs34555415	14	64294011	T	A	0.4838	0.298974	0.0184255	Y	1003.2
cg01166350	14	64228624	rs76538337	14	64076452	A	G	0.0338	0.37949	0.0381929	Y	212.348
cg01166350	14	64228624	rs60305436	14	64337538	G	A	0.4846	0.130766	0.0089393	Y	187.848
cg01166350	14	64228624	rs76538337	14	64076452	A	G	0.0338	0.302874	0.0364718	Y	134.796
cg01177100	3	9176211	rs1798698	3	9067668	T	C	0.1903	-0.101353	0.0135008	Y	82.4427
cg01177100	3	9176211	rs396323	3	9215296	T	C	0.3444	0.218243	0.0110408	Y	599.105
cg01177100	3	9176211	rs78744617	3	9291944	C	G	0.0598	-0.325269	0.021017	Y	314.526
cg01181681	1	223317364	rs17162072	1	223594970	A	G	0.2613	0.0968578	0.0106758	Y	94.4398
cg01181681	1	223317364	rs1773768	1	223314499	C	T	0.0461	-1.30444	0.0529632	Y	2109.92
cg01181681	1	223317364	rs77091261	1	223461320	G	A	0.038	0.568138	0.0286285	Y	424.054
cg01181681	1	223317364	rs17162072	1	223594970	A	G	0.2613	0.0753706	0.0114084	Y	57.1041
cg01181681	1	223317364	rs2430410	1	223370453	C	G	0.0148	-1.07611	0.0917388	Y	301.271
cg01181681	1	223317364	rs35996176	1	223506516	A	G	0.0478	0.424295	0.0246408	Y	444.829
cg01181681	1	223317364	rs5744156	1	223307023	T	C	0.0347	-1.24942	0.0398025	Y	1286.7
cg01181681	1	223317364	rs1356480	1	223490036	T	A	0.1714	-0.107183	0.011278	Y	90.7999
cg01181681	1	223317364	rs35996176	1	223506516	A	G	0.0478	0.886256	0.035244	Y	2055.97
cg01181681	1	223317364	rs34482638	1	223503052	C	T	0.0478	0.472226	0.0296593	Y	553.143
cg01181681	1	223317364	rs67623966	1	223327193	G	A	0.0465	-0.770065	0.0350747	Y	595.161
cg01188914	22	22306263	rs8140372	22	22266436	G	A	0.1585	0.50749	0.0213725	Y	2046.75
cg01188914	22	22306263	rs861812	22	22058806	T	C	0.3833	0.118982	0.010928	Y	153.744
cg01207176	22	39887895	rs17001167	22	39881140	G	T	0.1222	0.165357	0.0197959	Y	143.87
cg01212284	3	182814959	rs79155994	3	182862135	G	A	0.0901	-0.09688	0.0151836	Y	40.8073
cg01229567	1	1549818	rs4075469	1	1537176	A	C	0.2851	-0.449414	0.0358114	Y	466.174
cg01229567	1	1549818	rs28635343	1	1560103	T	C	0.1601	-0.336247	0.0262276	Y	367.131
cg01229567	1	1549818	rs61774903	1	1543624	T	C	0.2476	0.347767	0.0268309	Y	364.103
cg01229567	1	1549818	rs28635343	1	1560103	T	C	0.1601	-0.363977	0.0290437	Y	432.512
cg01229567	1	1549818	rs9442425	1	1554362	G	A	0.252	-0.295546	0.024721	Y	304.956
cg01232717	8	74871056	rs8075	8	74888616	C	G	0.1312	0.149431	0.0156398	Y	118.705
cg01241390	5	80596277	rs117118810	5	80590417	C	A	0.0345	-0.713682	0.0503429	Y	886.107
cg01241390	5	80596277	rs56206535	5	80518799	A	C	0.1045	-0.156788	0.0145516	Y	121.858
cg01267908	21	46686908	rs4819035	21	46645715	G	T	0.2739	-0.0916948	0.014083	Y	79.117
cg01267908	21	46686908	rs74483637	21	46702893	A	G	0.0313	0.510011	0.0373265	Y	315.891
cg01283625	10	13568099	rs12764013	10	13540037	G	A	0.3855	0.0925727	0.0090017	Y	107.376
cg01291375	6	170753313	rs909478	6	170753960	A	G	0.4186	-0.104414	0.013249	Y	111.159
cg01297806	2	235949554	rs78833722	2	235952622	G	C	0.0901	0.178729	0.0161289	Y	124.197
cg01298304	1	27151310	rs112365747	1	27200284	G	A	0.1561	0.241728	0.0194215	Y	391.501
cg01307483	7	129254604	rs116919634	7	129606920	A	G	0.0738	-0.198647	0.024716	Y	135.211
cg01307483	7	129254604	rs12706898	7	129254997	G	T	0.4414	-0.573313	0.0197271	Y	5268.17
cg01307483	7	129254604	rs6467259	7	129321191	T	C	0.2908	-0.18835	0.0133839	Y	412.026
cg01309328	6	32811253	rs115493740	6	32838539	A	G	0.076	0.356619	0.0346509	Y	372.352
cg01309328	6	32811253	rs11575907	6	32782112	T	C	0.0325	0.385559	0.0300762	Y	223.284
cg01309328	6	32811253	rs116698931	6	32854706	T	G	0.0338	-0.470019	0.0320033	Y	309.736
cg01309328	6	32811253	rs4947354	6	32851701	T	C	0.032	-0.546026	0.0537945	Y	394.618
cg01309328	6	32811253	rs9276823	6	32829429	G	A	0.4477	0.127682	0.0162423	Y	200.209
cg01309328	6	32811253	rs2071543	6	32811629	T	G	0.1278	0.323116	0.0196438	Y	566.673
cg01309328	6	32811253	rs56145201	6	32805262	G	A	0.0347	-1.00194	0.0290113	Y	1612.33
cg01309328	6	32811253	rs60601161	6	32783387	T	C	0.035	-0.427035	0.0262185	Y	307.26
cg01309328	6	32811253	rs2071543	6	32811629	T	G	0.1278	0.338731	0.0207467	Y	624.242
cg01309328	6	32811253	rs3763350	6	32787119	T	C	0.0351	-0.412804	0.0278351	Y	287.722
cg01309328	6	32811253	rs72854947	6	32814368	A	G	0.0341	-0.961883	0.0315943	Y	1599.23
cg01309328	6	32811253	rs3763348	6	32822907	T	C	0.4476	-0.155553	0.0194668	Y	298.363
cg01320579	17	75405842	rs12936590	17	75337672	C	T	0.4816	0.248841	0.0148046	Y	832.446
cg01320579	17	75405842	rs426207	17	75380564	T	G	0.2213	-0.378839	0.0201458	Y	1425.22
cg01320579	17	75405842	rs1078504	17	75367001	A	G	0.128	-0.296049	0.0246333	Y	323.061
cg01320579	17	75405842	rs59677822	17	75310742	T	C	0.0874	-0.136755	0.0181478	Y	70.4957
cg01320579	17	75405842	rs7215943	17	75305046	T	C	0.1147	0.184756	0.0159847	Y	178.142
cg01320579	17	75405842	rs7359497	17	75352173	G	A	0.4606	-0.407279	0.0115574	Y	2417.33
cg01320579	17	75405842	rs93075	17	75370468	T	G	0.308	0.128036	0.0174176	Y	189.786
cg01320579	17	75405842	rs7216992	17	75345457	T	C	0.4098	-0.120093	0.0105169	Y	173.191
cg01320579	17	75405842	rs93075	17	75370468	T	G	0.308	-0.174172	0.0131617	Y	353.312
cg01329756	17	80346912	rs55817452	17	80341325	A	G	0.4372	0.155135	0.0106241	Y	293.381
cg01330312	10	51567670	rs4630241	10	51532751	G	A	0.4542	0.532524	0.0217489	Y	4467.86
cg01330312	10	51567670	rs10740051	10	51570152	A	G	0.2859	0.315246	0.0169029	Y	1003.16
cg01330312	10	51567670	rs10993994	10	51549496	T	C	0.3875	0.27163	0.0164095	Y	927.227
cg01330312	10	51567670	rs2611489	10	51524889	G	A	0.4423	0.514438	0.0193339	Y	4100.17
cg01330312	10	51567670	rs7909927	10	51565548	T	C	0.463	-0.122529	0.0149593	Y	157.692
cg01330312	10	51567670	rs10826127	10	51530757	G	A	0.4538	0.506637	0.0202395	Y	3979.81
cg01330312	10	51567670	rs10740051	10	51570152	A	G	0.2859	0.487986	0.0201309	Y	2554.59
cg01330312	10	51567670	rs2611471	10	51503559	G	C	0.4786	0.291916	0.0136855	Y	1059.51
cg01330312	10	51567670	rs10994675	10	51563993	A	G	0.4206	0.324407	0.016085	Y	1121.07
cg01332683	16	16190393	rs4781724	16	16173926	T	C	0.4607	-0.363704	0.0185993	Y	1891.47
cg01332683	16	16190393	rs2269800	16	16196839	G	A	0.1057	-0.208471	0.0178752	Y	222.943
cg01352906	1	206679195	rs12077772	1	206777225	A	G	0.0607	-0.15747	0.0205036	Y	72.4165
cg01352906	1	206679195	rs3849271	1	206676383	A	C	0.4805	-0.397461	0.0147604	Y	2253.7
cg01357222	6	137619143	rs117448862	6	137797089	A	G	0.0226	0.276939	0.0356913	Y	70.9538
cg01357222	6	137619143	rs56395224	6	137641272	A	G	0.3569	0.0979618	0.0106235	Y	120.578
cg01357222	6	137619143	rs9484026	6	137695673	C	G	0.3462	-0.0866936	0.0113767	Y	80.9719
cg01357222	6	137619143	rs963386	6	137619278	G	T	0.3205	0.706782	0.0230086	Y	7094.79
cg01368900	3	13113959	rs13065418	3	13112994	T	G	0.2076	0.33751	0.0222482	Y	1025.14
cg01368900	3	13113959	rs73018510	3	13101252	G	A	0.0554	-0.189003	0.0222632	Y	94.6564
cg01368900	3	13113959	rs80136581	3	13133587	A	G	0.1222	-0.184413	0.023058	Y	175.337
cg01371631	20	57267176	rs116928968	20	57320545	T	C	0.047	-0.223778	0.0245698	Y	88.3301
cg01371631	20	57267176	rs141176290	20	57370262	T	C	0.0287	0.281623	0.0294698	Y	107.466
cg01371631	20	57267176	rs218475	20	57236830	A	C	0.466	-0.376172	0.015518	Y	1987.14
cg01371631	20	57267176	rs6026459	20	57280998	C	T	0.2241	-0.332499	0.0161513	Y	1109.43
cg01371631	20	57267176	rs6100191	20	57326489	G	A	0.0814	-0.257554	0.0163821	Y	247.101
cg01391071	11	67379649	rs4930210	11	67404726	A	C	0.4193	0.0883981	0.0099422	Y	96.0735
cg01399219	7	44145110	rs2908280	7	44159224	T	C	0.4774	0.111371	0.0146166	Y	158.118
cg01399219	7	44145110	rs58043011	7	43730850	G	A	0.4353	0.0779018	0.0107036	Y	74.4914
cg01399219	7	44145110	rs9784990	7	44134894	G	A	0.3138	-0.493795	0.0252371	Y	2971.61
cg01403010	22	38609534	rs77718756	22	38628144	T	A	0.1539	-0.131877	0.0148702	Y	120.872
cg01407861	11	12307496	rs11022270	11	12292325	T	C	0.3609	0.403965	0.0126346	Y	2216.23
cg01407861	11	12307496	rs11022340	11	12423832	T	G	0.2352	0.153968	0.0118508	Y	189.027
cg01407861	11	12307496	rs117806264	11	12306931	T	C	0.0327	-0.880701	0.0398692	Y	1041.85
cg01407861	11	12307496	rs117889701	11	12308462	C	T	0.0225	0.546355	0.050573	Y	163.002
cg01407861	11	12307496	rs1994902	11	12312280	G	T	0.0494	-0.342653	0.0241478	Y	280.102
cg01407861	11	12307496	rs1994904	11	12349677	C	A	0.1537	0.13352	0.0143539	Y	121.232
cg01407861	11	12307496	rs76558087	11	12631700	T	C	0.0596	-0.163456	0.025214	Y	44.786
cg01407861	11	12307496	rs1125742	11	12298921	G	A	0.2814	0.480456	0.0186223	Y	2806.46
cg01407861	11	12307496	rs4756813	11	12306437	G	A	0.375	-0.245711	0.0123575	Y	793.76
cg01407861	11	12307496	rs75479221	11	12293462	A	C	0.0354	-0.339189	0.0289479	Y	176.435
cg01418188	11	3145609	rs7935956	11	3181629	T	G	0.3158	-0.111954	0.009519	Y	139.108
cg01418188	11	3145609	rs4237786	11	3181085	A	C	0.2034	0.552633	0.0295513	Y	2907.64
cg01418351	4	1294432	rs76804032	4	1277242	C	T	0.0434	-0.321518	0.0287509	Y	200.998
cg01418351	4	1294432	rs76804032	4	1277242	C	T	0.0434	-0.280449	0.0240572	Y	152.613
cg01418351	4	1294432	rs730831	4	1240299	G	T	0.0457	-0.391451	0.0243033	Y	362.899
cg01418351	4	1294432	rs11723894	4	1291969	T	C	0.0326	0.268128	0.0289457	Y	111.886
cg01419727	5	131438977	rs31467	5	131436838	C	T	0.4831	-0.108471	0.0142916	Y	154.378
cg01422243	10	22725309	rs116091870	10	22786043	T	A	0.0208	-0.366028	0.0419636	Y	126.189
cg01422243	10	22725309	rs17744912	10	22010260	A	G	0.0502	0.270761	0.0260402	Y	146.211
cg01426713	6	106517533	rs9384597	6	106515162	T	C	0.0928	0.271653	0.0190103	Y	317.891
cg01426713	6	106517533	rs9398061	6	106519665	G	A	0.1124	0.519283	0.0274303	Y	1436.97
cg01426713	6	106517533	rs17625558	6	106591448	C	T	0.2803	0.104666	0.0128824	Y	119.13
cg01430604	12	131496958	rs1212936	12	131498946	C	T	0.2994	-0.143739	0.0125238	Y	222.539
cg01433677	16	30365840	rs11642676	16	30371655	G	C	0.3469	0.428669	0.016999	Y	2181.94
cg01433677	16	30365840	rs4788207	16	30010274	A	G	0.4913	-0.093465	0.0099755	Y	105.923
cg01436526	19	11641099	rs76998436	19	11603670	C	G	0.0324	-0.633172	0.0374591	Y	640.969
cg01439112	3	37904034	rs9850066	3	37886552	G	A	0.2134	-0.319811	0.0180329	Y	922.769
cg01440934	1	47051752	rs10890405	1	47040084	C	G	0.2472	0.090796	0.0129697	Y	85.363
cg01447281	1	8482689	rs116024147	1	8387069	C	T	0.0255	0.270816	0.03944	Y	63.2605
cg01447281	1	8482689	rs2784739	1	8497558	G	T	0.245	0.316566	0.0210525	Y	1044.93
cg01447281	1	8482689	rs6577482	1	8369429	A	G	0.1444	0.215736	0.0175647	Y	274.73
cg01447281	1	8482689	rs6663882	1	8244145	G	A	0.4057	-0.0775803	0.0099217	Y	74.789
cg01447281	1	8482689	rs10779701	1	8379626	G	A	0.426	0.303695	0.0150459	Y	1289.44
cg01447281	1	8482689	rs914994	1	8917212	T	G	0.3111	0.12206	0.011833	Y	175.092
cg01447281	1	8482689	rs55802878	1	8666411	C	T	0.1991	0.0961314	0.0124513	Y	81.9646
cg01448863	14	70264043	rs10145643	14	70252470	G	A	0.1754	0.104483	0.0165997	Y	85.1466
cg01459052	3	47016537	rs113250574	3	47523520	T	A	0.1912	0.242118	0.0143899	Y	511.993
cg01459052	3	47016537	rs9812878	3	47182787	T	C	0.378	0.0899218	0.0099985	Y	100.74
cg01459052	3	47016537	rs1869871	3	47023948	C	T	0.4247	0.24595	0.0112673	Y	757.697
cg01459052	3	47016537	rs4682844	3	46982737	C	T	0.421	0.774946	0.0249178	Y	11031.2
cg01459052	3	47016537	rs1531136	3	46901654	T	C	0.149	0.117324	0.0128018	Y	95.0571
cg01470340	10	73498766	rs10762458	10	73356835	T	C	0.4516	0.064738	0.0099972	Y	52.5559
cg01470340	10	73498766	rs1227060	10	73495838	A	C	0.1905	0.481705	0.0260807	Y	2099.63
cg01470340	10	73498766	rs1227060	10	73495838	A	C	0.1905	0.728743	0.0343026	Y	5335.4
cg01470340	10	73498766	rs1227066	10	73489704	C	G	0.1953	-0.29225	0.0128621	Y	672.775
cg01470340	10	73498766	rs1227053	10	73500861	C	T	0.22	-0.158944	0.0117613	Y	238.289
cg01476222	11	36522143	rs331463	11	36501787	A	T	0.1535	-0.15698	0.0167286	Y	165.936
cg01498437	13	95401855	rs4274307	13	95680309	C	T	0.1486	-0.0747566	0.0123272	Y	38.596
cg01498437	13	95401855	rs9524610	13	95425451	A	G	0.2386	-0.108614	0.0102101	Y	114.499
cg01502743	19	18883801	rs117360667	19	18866938	A	G	0.1539	-0.237309	0.0174396	Y	328.858
cg01502743	19	18883801	rs117674834	19	18724695	A	G	0.021	0.27543	0.0383195	Y	51.4852
cg01502743	19	18883801	rs2314663	19	18696055	A	G	0.2524	-0.273281	0.0174286	Y	635.92
cg01502743	19	18883801	rs62122433	19	18502217	T	C	0.1579	0.0897074	0.014633	Y	37.103
cg01502743	19	18883801	rs11880800	19	18841157	G	C	0.2004	-0.122498	0.0124291	Y	81.1631
cg01502743	19	18883801	rs34644324	19	18813245	G	A	0.086	0.229479	0.0165732	Y	172.54
cg01502743	19	18883801	rs11086120	19	18737139	T	C	0.3441	0.13892	0.0100143	Y	168.745
cg01511356	6	28715652	rs72844382	6	28680892	T	C	0.176	-0.199788	0.0153661	Y	206.628
cg01511356	6	28715652	rs7776376	6	28775664	T	C	0.2134	-0.285398	0.0157741	Y	496.068
cg01511356	6	28715652	rs112421400	6	28205826	T	C	0.0534	-0.351246	0.0231972	Y	330.003
cg01511356	6	28715652	rs2071789	6	28912076	T	C	0.1589	-0.542111	0.023667	Y	1504.63
cg01511356	6	28715652	rs6933825	6	27890631	G	A	0.1285	-0.549483	0.0180431	Y	1930.97
cg01511356	6	28715652	rs9380085	6	28682763	C	T	0.1411	-0.659278	0.0198759	Y	2078.16
cg01511356	6	28715652	rs1016471	6	28851047	T	C	0.1635	-0.217835	0.0199638	Y	238.51
cg01511356	6	28715652	rs16893947	6	28284721	G	A	0.1625	-0.185212	0.0119038	Y	250.921
cg01511356	6	28715652	rs115174302	6	28687865	T	C	0.052	-0.303318	0.0270617	Y	134.953
cg01511356	6	28715652	rs16893970	6	28299295	C	T	0.161	-0.226521	0.0126259	Y	362.169
cg01511356	6	28715652	rs56405941	6	29178463	T	C	0.0869	-0.300707	0.0196929	Y	264.028
cg01511356	6	28715652	rs9366733	6	28986627	C	T	0.0925	0.554234	0.0205768	Y	912.901
cg01511356	6	28715652	rs172326	6	28849790	A	G	0.3795	-0.18886	0.0154122	Y	301.706
cg01511356	6	28715652	rs182330	6	28852285	A	G	0.2714	-0.148036	0.0193998	Y	150.994
cg01512089	17	41705043	rs143862947	17	41702798	A	G	0.0837	0.161192	0.0198356	Y	103.429
cg01512089	17	41705043	rs183498866	17	41698906	C	T	0.0307	-0.840473	0.0323034	Y	1147.27
cg01512089	17	41705043	rs72833177	17	41730185	C	T	0.0756	-0.289511	0.0217957	Y	274.831
cg01512113	1	1680232	rs1889678	1	1793003	A	G	0.0514	0.423238	0.0378487	Y	420.927
cg01512113	1	1680232	rs2803316	1	1865298	A	G	0.4505	-0.0844365	0.011281	Y	74.6049
cg01512113	1	1680232	rs12133865	1	1811121	A	G	0.2638	-0.253228	0.0098945	Y	657.23
cg01512113	1	1680232	rs6603802	1	1812521	C	T	0.493	0.261587	0.0167821	Y	950.675
cg01522592	11	75235311	rs11606662	11	75224900	G	T	0.1289	0.306631	0.0130656	Y	574.064
cg01522592	11	75235311	rs186202413	11	75245638	G	A	0.0278	-0.340844	0.0382299	Y	114.559
cg01522592	11	75235311	rs7109103	11	75253828	C	G	0.1115	-0.365245	0.0214377	Y	752.777
cg01522592	11	75235311	rs12362081	11	75221644	A	C	0.1091	-0.346502	0.0286853	Y	651.228
cg01534527	3	38003247	rs73058979	3	38003285	G	A	0.0477	-0.350956	0.0241928	Y	298.407
cg01543603	16	89469541	rs4238829	16	89462262	G	A	0.4661	-0.100527	0.0089192	Y	127.684
cg01554383	8	74788931	rs9643417	8	74683038	C	A	0.2303	0.0968708	0.0122162	Y	88.2251
cg01554529	1	11722935	rs12139487	1	11717300	C	T	0.1942	0.617332	0.0330067	Y	2779.09
cg01554529	1	11722935	rs2233024	1	11735841	A	C	0.205	-0.186452	0.0200113	Y	89.2606
cg01556552	1	10695686	rs2128416	1	10700448	C	T	0.1571	-0.452774	0.0265891	Y	1062.72
cg01561259	17	78560781	rs4561525	17	78476068	A	G	0.1921	-0.152138	0.0109771	Y	200.752
cg01561259	17	78560781	rs4890047	17	78549439	T	C	0.2655	0.45861	0.0183728	Y	2478.49
cg01561259	17	78560781	rs9896281	17	78603701	C	G	0.0889	-0.303482	0.0153238	Y	420.1
cg01561259	17	78560781	rs12943620	17	78444658	T	G	0.2175	-0.169116	0.0164022	Y	228.321
cg01561259	17	78560781	rs62068297	17	78567775	T	C	0.1873	0.157204	0.0151498	Y	206.436
cg01561259	17	78560781	rs9910469	17	78795252	C	T	0.1894	-0.395844	0.01803	Y	1373.82
cg01561259	17	78560781	rs11150737	17	78641290	G	A	0.2944	-0.337729	0.0216946	Y	1380.32
cg01561259	17	78560781	rs11150745	17	78757626	G	A	0.3201	0.177837	0.0196718	Y	352.886
cg01561259	17	78560781	rs7214153	17	78602249	C	T	0.0886	-0.284161	0.0149325	Y	366.61
cg01561259	17	78560781	rs4889782	17	78640510	C	T	0.3934	-0.112173	0.0105099	Y	147.557
cg01561259	17	78560781	rs77068358	17	78770616	C	G	0.0734	-0.30985	0.016983	Y	329.043
cg01561259	17	78560781	rs8074015	17	78306280	A	G	0.3171	0.0977852	0.0091802	Y	113.522
cg01561259	17	78560781	rs9908700	17	78466594	A	G	0.1985	0.449539	0.0146793	Y	1875.75
cg01561259	17	78560781	rs11150745	17	78757626	G	A	0.3201	-0.311166	0.0109426	Y	1112.39
cg01561259	17	78560781	rs2672890	17	78834207	T	C	0.1903	0.150378	0.0138892	Y	124.587
cg01561259	17	78560781	rs4375716	17	78510402	T	G	0.1877	-0.114904	0.0152271	Y	102.053
cg01561259	17	78560781	rs9892100	17	78533811	G	A	0.5182	-0.280281	0.0184762	Y	1074.97
cg01561259	17	78560781	rs4969411	17	78747982	T	C	0.1092	-0.134897	0.0177148	Y	96.7579
cg01561259	17	78560781	rs9904611	17	78783157	A	G	0.2271	-0.723894	0.0137621	Y	6014.2
cg01561259	17	78560781	rs62069688	17	78629503	C	T	0.0875	-0.23729	0.0170697	Y	251.55
cg01561259	17	78560781	rs62067926	17	78713599	T	C	0.0837	0.204144	0.0155824	Y	172.387
cg01561304	5	177913485	rs115441058	5	177958678	C	T	0.0249	0.615484	0.0426426	Y	404.377
cg01561304	5	177913485	rs4615316	5	177818407	T	C	0.3415	-0.141415	0.0094109	Y	226.853
cg01561304	5	177913485	rs682003	5	177903357	T	C	0.4763	-0.361437	0.0126787	Y	1870.94
cg01561304	5	177913485	rs72822893	5	177850573	T	C	0.0226	0.35839	0.052988	Y	108.099
cg01561304	5	177913485	rs2672843	5	177891551	G	A	0.4122	-0.496258	0.0178407	Y	3688.87
cg01561304	5	177913485	rs583256	5	177966379	G	C	0.2232	0.195226	0.0147327	Y	347.889
cg01561304	5	177913485	rs62391085	5	177926804	G	A	0.086	0.694035	0.0320437	Y	2118.27
cg01561304	5	177913485	rs13187323	5	177902122	C	T	0.1951	0.778839	0.0246195	Y	6201.25
cg01561304	5	177913485	rs550888	5	177963728	G	A	0.4623	0.140725	0.0110825	Y	256.301
cg01561304	5	177913485	rs71611432	5	177809739	T	C	0.0587	0.283559	0.0286695	Y	232.521
cg01561304	5	177913485	rs73344434	5	177971375	A	G	0.0243	0.289057	0.0355274	Y	81.3144
cg01561304	5	177913485	rs6875013	5	177904731	A	C	0.1943	0.277403	0.0154851	Y	650.265
cg01565508	17	8869961	rs12946609	17	8854630	T	A	0.2846	0.296571	0.0123465	Y	964.012
cg01565508	17	8869961	rs9910865	17	8895695	G	C	0.1121	-0.124162	0.0181623	Y	66.9098
cg01565508	17	8869961	rs12602495	17	8863226	C	G	0.245	0.26969	0.019135	Y	717.667
cg01574364	5	150871546	rs1864934	5	150888821	G	C	0.2732	-0.114301	0.0116301	Y	142.05
cg01574364	5	150871546	rs10463316	5	150746034	G	A	0.3846	-0.217984	0.0106731	Y	608.216
cg01574364	5	150871546	rs59566125	5	150828917	T	G	0.2303	0.140097	0.013371	Y	194.201
cg01574390	16	21623651	rs148217483	16	21829412	T	C	0.031	0.250054	0.0400015	Y	56.809
cg01574390	16	21623651	rs226005	16	21620547	A	G	0.2951	-0.469129	0.0228361	Y	2265.35
cg01574390	16	21623651	rs28874396	16	21685695	G	A	0.0911	-0.132398	0.021167	Y	73.3532
cg01577604	11	64109823	rs34098043	11	63860505	A	G	0.1223	0.175784	0.0209802	Y	173.403
cg01577604	11	64109823	rs2005261	11	63864211	T	G	0.3114	0.100956	0.0124163	Y	116.208
cg01577604	11	64109823	rs685870	11	64111928	T	C	0.2991	-0.244179	0.0128562	Y	675.453
cg01577604	11	64109823	rs34089806	11	63887987	T	C	0.1725	-0.954824	0.0358203	Y	9750.97
cg01578324	6	31704774	rs3096698	6	32107139	T	C	0.3489	0.0962399	0.0108516	Y	79.0245
cg01578324	6	31704774	rs3132470	6	31451370	G	A	0.1372	-0.333355	0.0209542	Y	538.349
cg01578324	6	31704774	rs707915	6	31710968	A	T	0.0689	0.261959	0.0193818	Y	194.624
cg01578324	6	31704774	rs3130924	6	31462248	G	T	0.4583	-0.118979	0.0110557	Y	154.907
cg01578324	6	31704774	rs9267515	6	31569866	A	G	0.3177	-0.167336	0.0210918	Y	215.764
cg01578324	6	31704774	rs3132600	6	30746367	T	C	0.1369	-0.601279	0.0183533	Y	1524.12
cg01578324	6	31704774	rs7750641	6	31129310	T	C	0.1426	0.158516	0.0149622	Y	143.45
cg01578324	6	31704774	rs2442736	6	31346621	C	G	0.2298	0.133232	0.0151335	Y	118.25
cg01578324	6	31704774	rs3117582	6	31620520	G	T	0.1243	0.243905	0.0141488	Y	310.464
cg01578324	6	31704774	rs2517417	6	31076326	A	G	0.4933	-0.320843	0.0104875	Y	1188.84
cg01578324	6	31704774	rs2524137	6	31264582	C	T	0.3263	-0.150674	0.0153912	Y	196.841
cg01578324	6	31704774	rs3130936	6	31198778	T	C	0.2718	-0.277491	0.0110884	Y	648.937
cg01578324	6	31704774	rs887464	6	31145920	T	C	0.453	-0.140371	0.0121917	Y	206.819
cg01578324	6	31704774	rs3130281	6	32123973	G	C	0.2177	0.147933	0.0118524	Y	157.432
cg01578324	6	31704774	rs2508015	6	31010200	A	G	0.3797	0.117066	0.0112721	Y	129.392
cg01578324	6	31704774	rs2523621	6	31317433	T	G	0.437	0.185756	0.009982	Y	346.407
cg01578324	6	31704774	rs9269075	6	32440795	G	C	0.1245	-0.348327	0.0209983	Y	290.054
cg01578324	6	31704774	rs652888	6	31851234	G	A	0.2267	-0.123776	0.0140784	Y	130.414
cg01578324	6	31704774	rs9267540	6	31666606	T	C	0.0754	-0.306102	0.0187194	Y	283.596
cg01578324	6	31704774	rs9267539	6	31666424	C	A	0.1252	-0.192616	0.0137732	Y	197.769
cg01578324	6	31704774	rs3135041	6	31555657	G	A	0.3317	-0.0851592	0.0097017	Y	77.7399
cg01578324	6	31704774	rs443198	6	32190406	G	A	0.3877	-0.105707	0.0130881	Y	91.5434
cg01578324	6	31704774	rs605203	6	31847012	C	A	0.3415	-0.21365	0.0115844	Y	516.305
cg01578324	6	31704774	rs2853975	6	31382717	T	A	0.2801	-0.0934665	0.0111158	Y	69.0957
cg01578324	6	31704774	rs3130976	6	31081940	C	T	0.2538	-0.257531	0.0114783	Y	622.07
cg01578324	6	31704774	rs3094012	6	31434520	C	G	0.138	-0.0990515	0.0146092	Y	47.7198
cg01578324	6	31704774	rs3130286	6	32042322	T	C	0.227	0.150342	0.0114145	Y	185.867
cg01578324	6	31704774	rs3132510	6	31172151	C	T	0.1344	-0.539587	0.017121	Y	1488.21
cg01578324	6	31704774	rs2857595	6	31568469	A	G	0.2093	-0.190555	0.0190651	Y	260.714
cg01578324	6	31704774	rs3132455	6	31487954	C	G	0.333	-0.65762	0.0232931	Y	5738.17
cg01591037	12	15134481	rs80259695	12	15137378	T	G	0.0436	0.302099	0.0307878	Y	189.293
cg01603073	5	176101928	rs4868692	5	176105540	A	G	0.4094	-0.237079	0.0105845	Y	712.244
cg01603073	5	176101928	rs58862415	5	176036028	T	G	0.3979	0.128999	0.0101587	Y	160.982
cg01606027	22	31607212	rs11703005	22	31695137	A	G	0.1124	0.312177	0.0133916	Y	526.193
cg01606027	22	31607212	rs2232179	22	31534127	A	G	0.0486	0.238442	0.0258174	Y	135.482
cg01611626	16	2565338	rs11642384	16	2743418	T	G	0.127	-0.164261	0.0136643	Y	142.337
cg01612883	12	125023115	rs117013704	12	125028148	T	C	0.0737	0.365337	0.0192746	Y	463.958
cg01612883	12	125023115	rs11057667	12	125033839	A	G	0.0741	0.307171	0.0235736	Y	338.077
cg01612883	12	125023115	rs11615887	12	125024098	A	G	0.0735	-0.163787	0.024608	Y	81.1431
cg01626885	15	45937757	rs75968492	15	45917108	G	C	0.0903	-0.630089	0.0472302	Y	1935.2
cg01627252	2	31397283	rs2344	2	31450522	T	C	0.2245	-0.263856	0.0166951	Y	657.745
cg01627252	2	31397283	rs56133728	2	31444262	C	T	0.0338	0.253846	0.0331652	Y	103.69
cg01627252	2	31397283	rs78061029	2	31391361	A	G	0.0788	0.317425	0.0165213	Y	391.682
cg01648999	8	1940523	rs1006219	8	1979773	A	G	0.1586	-0.0894347	0.0126571	Y	49.3413
cg01648999	8	1940523	rs142014310	8	1971548	A	G	0.0436	0.232589	0.0278648	Y	102.375
cg01648999	8	1940523	rs2280822	8	1897727	A	G	0.3453	0.296556	0.0137308	Y	956.902
cg01648999	8	1940523	rs3824142	8	1947938	A	C	0.1148	0.208308	0.0286344	Y	173.209
cg01648999	8	1940523	rs62478193	8	1922536	G	A	0.4332	0.319508	0.0232722	Y	594.063
cg01648999	8	1940523	rs2272608	8	1900911	T	C	0.1255	-0.331543	0.0214302	Y	623.862
cg01648999	8	1940523	rs13269070	8	1911270	G	A	0.2141	0.156225	0.0140629	Y	179.795
cg01648999	8	1940523	rs2280824	8	1897549	G	T	0.1583	-0.239053	0.0158978	Y	407.539
cg01648999	8	1940523	rs11786096	8	1923174	T	C	0.2082	-0.153182	0.0148486	Y	133.988
cg01648999	8	1940523	rs2280822	8	1897727	A	G	0.3453	0.364088	0.0185977	Y	1473.28
cg01648999	8	1940523	rs4532638	8	1913134	T	C	0.4481	0.13791	0.0103219	Y	189.587
cg01648999	8	1940523	rs4876244	8	1990455	T	C	0.0547	-0.211249	0.0253323	Y	113.31
cg01662869	16	4730410	rs117265389	16	4938452	C	G	0.029	0.264982	0.0282278	Y	98.1803
cg01662869	16	4730410	rs144422853	16	4707808	A	G	0.0288	-1.74343	0.0498889	Y	4455.31
cg01662869	16	4730410	rs34069734	16	4718388	G	A	0.4876	-0.122659	0.008974	Y	200.462
cg01667634	6	31860439	rs4935354	6	32412398	C	T	0.403	-0.157642	0.0107765	Y	219.578
cg01667634	6	31860439	rs3117582	6	31620520	G	T	0.1242	0.243905	0.0141488	Y	310.247
cg01667634	6	31860439	rs12529130	6	31756309	A	C	0.0996	0.194183	0.0164267	Y	164.36
cg01667634	6	31860439	rs3132510	6	31172151	C	T	0.1343	-0.539587	0.017121	Y	1487.21
cg01667634	6	31860439	rs116371977	6	31140068	T	C	0.0358	0.255703	0.0285326	Y	97.1623
cg01667634	6	31860439	rs2857595	6	31568469	A	G	0.2093	-0.190555	0.0190651	Y	260.714
cg01667634	6	31860439	rs9267539	6	31666424	C	A	0.1251	-0.192616	0.0137732	Y	197.632
cg01667634	6	31860439	rs3135041	6	31555657	G	A	0.3317	-0.0851592	0.0097017	Y	77.7399
cg01667634	6	31860439	rs34378923	6	31782855	G	A	0.0185	1.00401	0.0701184	Y	514.113
cg01667634	6	31860439	rs443198	6	32190406	G	A	0.3877	-0.105707	0.0130881	Y	91.5434
cg01667634	6	31860439	rs605203	6	31847012	C	A	0.3416	-0.21365	0.0115844	Y	516.38
cg01667634	6	31860439	rs7768403	6	31322766	T	C	0.0206	0.394363	0.0459745	Y	100.36
cg01667634	6	31860439	rs3094012	6	31434520	C	G	0.1379	-0.0990515	0.0146092	Y	47.6907
cg01667634	6	31860439	rs9269075	6	32440795	G	C	0.1244	-0.348327	0.0209983	Y	289.849
cg01667634	6	31860439	rs35163515	6	31434968	G	A	0.0551	0.339256	0.026038	Y	209.8
cg01667634	6	31860439	rs3132470	6	31451370	G	A	0.1371	-0.333355	0.0209542	Y	538.01
cg01667634	6	31860439	rs2442736	6	31346621	C	G	0.2297	0.133232	0.0151335	Y	118.214
cg01667634	6	31860439	rs3130281	6	32123973	G	C	0.2177	0.147933	0.0118524	Y	157.432
cg01667634	6	31860439	rs652888	6	31851234	G	A	0.2268	-0.123776	0.0140784	Y	130.455
cg01667634	6	31860439	rs7750641	6	31129310	T	C	0.1425	0.158516	0.0149622	Y	143.365
cg01667634	6	31860439	rs1050462	6	31324911	G	C	0.3056	-0.0768291	0.0130896	Y	44.2201
cg01667634	6	31860439	rs3130936	6	31198778	T	C	0.2718	-0.277491	0.0110884	Y	648.937
cg01668099	11	130026798	rs76037372	11	130025775	T	A	0.0561	0.304881	0.023615	Y	267.481
cg01668099	11	130026798	rs11221987	11	130036858	T	C	0.04	-0.311048	0.0265925	Y	191.816
cg01678292	8	41522873	rs11995075	8	41534068	C	T	0.2099	0.667124	0.0294899	Y	4718.01
cg01678292	8	41522873	rs12681430	8	40996059	C	G	0.251	-0.0681823	0.0115137	Y	41.4902
cg01678292	8	41522873	rs56154439	8	41309337	T	C	0.1396	-0.226442	0.0177643	Y	346.042
cg01678292	8	41522873	rs59693252	8	41422651	G	T	0.2219	0.207917	0.0106788	Y	400.892
cg01678292	8	41522873	rs76508735	8	41600025	T	C	0.0285	-0.274318	0.0354599	Y	98.0543
cg01678292	8	41522873	rs80008824	8	41546512	C	T	0.0339	-0.249281	0.0284656	Y	103.404
cg01678292	8	41522873	rs67108039	8	41280667	G	A	0.1265	0.240413	0.0135776	Y	352.275
cg01678292	8	41522873	rs12550613	8	41510260	G	C	0.4166	0.0959681	0.0109912	Y	122.51
cg01678292	8	41522873	rs1559741	8	41438628	A	G	0.4765	-0.308375	0.0184601	Y	1381.4
cg01689405	1	26370407	rs12059101	1	26384013	G	A	0.2138	-0.258643	0.0139886	Y	637.948
cg01689405	1	26370407	rs6694897	1	26118299	A	G	0.4222	0.0787345	0.0125756	Y	51.9459
cg01706991	8	104185501	rs62527647	8	104190681	T	G	0.1134	0.477814	0.0272529	Y	1266.44
cg01706991	8	104185501	rs72673322	8	104197695	A	G	0.1126	0.274975	0.0198859	Y	404.037
cg01706991	8	104185501	rs1000461	8	104186211	A	G	0.1148	-0.11178	0.0193152	Y	69.3459
cg01706991	8	104185501	rs146373793	8	104221586	T	C	0.1019	0.199458	0.0146007	Y	193.243
cg01706991	8	104185501	rs56356799	8	104191433	C	A	0.1139	0.207146	0.0186377	Y	229.987
cg01708458	2	49097906	rs4591389	2	49069703	G	C	0.1469	0.218277	0.0151801	Y	335.158
cg01708458	2	49097906	rs7597830	2	49094708	T	C	0.2021	-0.145852	0.0136934	Y	191.411
cg01711322	1	200842126	rs10920059	1	200852487	T	C	0.0708	-0.301086	0.0233339	Y	328.492
cg01711322	1	200842126	rs2808246	1	200591937	T	A	0.1984	-0.169543	0.0189201	Y	243.215
cg01711322	1	200842126	rs968497	1	200842110	A	G	0.1808	0.359319	0.018342	Y	959.601
cg01711322	1	200842126	rs60070641	1	200709952	C	T	0.1238	-0.326744	0.0186746	Y	645.596
cg01723892	1	233004866	rs2885	1	233119951	T	C	0.2309	0.238043	0.0206204	Y	569.911
cg01723892	1	233004866	rs79020873	1	233104348	T	C	0.0603	-0.139733	0.0223107	Y	60.3758
cg01726890	7	38370874	rs56030139	7	38275416	A	T	0.1914	0.13975	0.0119853	Y	165.643
cg01726890	7	38370874	rs2191312	7	38367259	T	C	0.3506	0.128573	0.0091049	Y	197.041
cg01726890	7	38370874	rs56045043	7	38276595	T	C	0.1912	0.168013	0.0120589	Y	239.819
cg01726890	7	38370874	rs2735168	7	38372240	C	A	0.3714	0.483237	0.0174458	Y	3232.76
cg01726890	7	38370874	rs79747082	7	38315036	C	T	0.1097	0.544075	0.0366326	Y	1672.03
cg01753263	5	171879957	rs2731695	5	171883853	T	C	0.4906	0.122872	0.0088005	Y	206.907
cg01788682	3	15382723	rs2103079	3	15382870	C	T	0.1969	0.108996	0.0168921	Y	89.4695
cg01792117	17	27088227	rs6505112	17	27492633	C	T	0.3654	-0.0640347	0.0110306	Y	51.8576
cg01792117	17	27088227	rs9901684	17	27078509	C	T	0.1946	-0.554794	0.0232457	Y	2816.14
cg01796438	3	11312864	rs430353	3	11254071	G	A	0.3629	0.240837	0.0134289	Y	764.734
cg01796438	3	11312864	rs11915050	3	11265233	G	A	0.1781	0.241469	0.0112903	Y	472.491
cg01796438	3	11312864	rs2922348	3	11309784	T	C	0.1664	0.458737	0.0352883	Y	1719.76
cg01796438	3	11312864	rs6794791	3	11167269	T	C	0.4467	0.0588913	0.0090848	Y	46.5036
cg01796438	3	11312864	rs2922348	3	11309784	T	C	0.1664	-0.236641	0.0192138	Y	437.72
cg01796438	3	11312864	rs1046593	3	11596402	T	C	0.1523	-0.0794661	0.0130262	Y	43.1546
cg01797169	12	107711489	rs143386682	12	107376189	G	T	0.0258	-0.254817	0.0339268	Y	81.2787
cg01797169	12	107711489	rs1895988	12	107723954	T	G	0.1784	0.272301	0.0199367	Y	588.053
cg01797169	12	107711489	rs61942862	12	107776740	A	G	0.081	0.189949	0.0231539	Y	84.8706
cg01797169	12	107711489	rs73386644	12	107427154	A	G	0.0327	0.213829	0.0293239	Y	77.2883
cg01797169	12	107711489	rs7969446	12	107710586	C	A	0.4918	0.256765	0.0154408	Y	850.666
cg01797169	12	107711489	rs7971893	12	107596393	C	T	0.1581	0.177217	0.0189248	Y	229.491
cg01799460	1	6529710	rs3138150	1	6528589	T	C	0.0595	-0.283574	0.0278617	Y	171.516
cg01799460	1	6529710	rs72861545	1	6553401	A	G	0.0471	-0.372188	0.0348898	Y	121.515
cg01799460	1	6529710	rs943584	1	6529748	T	G	0.0718	0.570073	0.027662	Y	878.306
cg01799460	1	6529710	rs59172575	1	6382842	A	G	0.1327	0.188082	0.0138046	Y	175.642
cg01799818	17	594735	rs1136388	17	53011	T	C	0.157	0.139643	0.0142625	Y	141.682
cg01799818	17	594735	rs12601740	17	500930	A	G	0.1671	0.572506	0.0189026	Y	2564.76
cg01799818	17	594735	rs186822850	17	736175	A	G	0.0352	0.244651	0.0391441	Y	43.3142
cg01799818	17	594735	rs385894	17	591078	G	A	0.2472	0.535766	0.0206053	Y	3166.02
cg01799818	17	594735	rs2295479	17	636822	T	C	0.2754	0.123316	0.0102124	Y	169.431
cg01799818	17	594735	rs151300770	17	613286	A	G	0.0463	0.553133	0.0246817	Y	770.288
cg01806192	3	73010941	rs12637363	3	73015429	T	C	0.0523	0.541744	0.0323105	Y	812.918
cg01806192	3	73010941	rs35877346	3	73039628	G	A	0.0781	-0.18633	0.0193328	Y	132.782
cg01806192	3	73010941	rs4585135	3	73011532	G	A	0.0675	-0.506141	0.0245099	Y	924.685
cg01822585	12	6658846	rs2079868	12	6622346	T	C	0.2867	-0.284015	0.0112709	Y	917.33
cg01822585	12	6658846	rs7296476	12	6651496	A	G	0.2563	0.201532	0.0206333	Y	426.732
cg01822585	12	6658846	rs10849488	12	6654050	G	A	0.2751	0.351166	0.0197819	Y	1403.9
cg01822585	12	6658846	rs75481141	12	6521657	C	T	0.2824	0.0974942	0.012971	Y	57.5652
cg01822585	12	6658846	rs714774	12	6619284	C	G	0.2706	-0.1539	0.0122406	Y	248.898
cg01822585	12	6658846	rs12425927	12	6647828	G	A	0.1161	0.128778	0.0153385	Y	85.0849
cg01822585	12	6658846	rs1045553	12	6747295	G	A	0.2041	0.327716	0.0185367	Y	810.599
cg01822585	12	6658846	rs6489721	12	6643316	C	T	0.217	-0.11072	0.0123014	Y	116.078
cg01822585	12	6658846	rs10849480	12	6629113	C	G	0.4584	-0.178878	0.0099246	Y	433.803
cg01833923	17	47286719	rs113362502	17	47233259	G	T	0.0474	0.240198	0.0299338	Y	106.924
cg01833923	17	47286719	rs2233362	17	47287067	G	A	0.3465	-0.193165	0.0091032	Y	455.029
cg01833923	17	47286719	rs2233362	17	47287067	G	A	0.3465	-0.183124	0.0099835	Y	408.243
cg01833923	17	47286719	rs138765259	17	47337653	G	T	0.0225	-0.448389	0.0348116	Y	172.021
cg01833923	17	47286719	rs7222840	17	47280915	T	C	0.3292	0.162532	0.0097099	Y	312.39
cg01840419	15	100890979	rs36053285	15	101114640	C	T	0.414	-0.0940823	0.0114773	Y	109.61
cg01840419	15	100890979	rs4965640	15	100889034	G	A	0.2092	-0.180931	0.0151712	Y	248.904
cg01849093	11	110876141	rs34554740	11	111103119	T	A	0.4256	0.0808297	0.0091473	Y	86.1756
cg01849093	11	110876141	rs4938174	11	110913240	A	G	0.3026	0.217776	0.0112945	Y	566.778
cg01849093	11	110876141	rs7951632	11	110853185	A	G	0.0657	-0.212126	0.0220864	Y	138.073
cg01858712	16	12156525	rs1104803	16	12159290	A	G	0.4075	0.172556	0.0142207	Y	384.57
cg01867764	14	22986466	rs226995	14	22976906	A	G	0.3178	0.224032	0.0188489	Y	556.064
cg01867764	14	22986466	rs12588667	14	22988571	T	C	0.465	-0.174788	0.0127357	Y	428.278
cg01867764	14	22986466	rs1872160	14	22976559	A	T	0.3178	0.135436	0.0139977	Y	218.25
cg01870113	9	140106010	rs34499319	9	140106361	A	G	0.0502	-0.404223	0.0375886	Y	116.985
cg01877450	7	97915802	rs7803372	7	97992257	G	A	0.4904	0.416507	0.0176099	Y	2633.99
cg01877450	7	97915802	rs34695842	7	97931062	T	G	0.4946	-0.302853	0.0154503	Y	1333.52
cg01877450	7	97915802	rs3801256	7	97992095	G	C	0.4894	0.233449	0.0205841	Y	776.79
cg01882767	3	44593598	rs150855084	3	44214569	A	G	0.0239	-0.642085	0.0763075	Y	236.67
cg01882767	3	44593598	rs4431151	3	44510906	C	G	0.4068	0.217014	0.0099163	Y	626.711
cg01882767	3	44593598	rs4585170	3	44273169	A	G	0.1928	0.138257	0.0108727	Y	165.9
cg01882767	3	44593598	rs952662	3	44944556	G	A	0.4153	-0.149163	0.010539	Y	297.243
cg01883662	3	196065289	rs58297632	3	196011467	A	G	0.2772	-0.0971781	0.0114152	Y	98.5777
cg01883662	3	196065289	rs35385779	3	196071832	A	T	0.371	0.210554	0.0140497	Y	512.844
cg01883662	3	196065289	rs9860931	3	196096451	C	T	0.4762	0.0836135	0.0117428	Y	94.0072
cg01883662	3	196065289	rs7374841	3	196113669	C	A	0.4762	0.102785	0.0096997	Y	137.964
cg01887388	2	81420861	rs1379388	2	81442382	T	C	0.2827	-0.20976	0.0115424	Y	494.584
cg01891260	22	22597869	rs7289754	22	22596259	T	C	0.4319	-0.283293	0.0195315	Y	708.441
cg01894508	2	70189111	rs115069213	2	69676898	T	A	0.0992	0.129562	0.0168209	Y	75.2083
cg01894508	2	70189111	rs1375374	2	70688362	G	A	0.064	0.28419	0.0375803	Y	134.513
cg01894508	2	70189111	rs7567025	2	70185108	C	G	0.0934	0.233649	0.0197909	Y	247.024
cg01894508	2	70189111	rs10182547	2	70181975	A	G	0.0995	0.255582	0.0217266	Y	309.647
cg01899937	4	185723505	rs3749233	4	185687233	T	C	0.2303	0.300183	0.012235	Y	873.582
cg01899937	4	185723505	rs4647603	4	185569730	T	C	0.1464	-0.128969	0.0123191	Y	109.778
cg01899937	4	185723505	rs7685731	4	185784169	T	G	0.188	0.150516	0.0162938	Y	165.224
cg01910727	1	226842455	rs150275852	1	226862964	A	G	0.0282	0.303544	0.031547	Y	131.157
cg01910727	1	226842455	rs17522524	1	226829990	C	T	0.1129	-0.240657	0.0162428	Y	325.588
cg01923724	1	58864209	rs10889091	1	58864379	G	A	0.3595	0.442683	0.0241953	Y	2416.21
cg01923724	1	58864209	rs10889100	1	59009891	C	T	0.2828	0.295725	0.0141111	Y	1019.76
cg01923724	1	58864209	rs1341746	1	58810100	G	A	0.2655	-0.119794	0.0127919	Y	137.245
cg01923724	1	58864209	rs2811882	1	59229698	A	G	0.2549	0.113045	0.0123704	Y	121.913
cg01923724	1	58864209	rs67238056	1	59056827	C	G	0.2033	-0.587611	0.0239601	Y	3492.5
cg01923724	1	58864209	rs79864403	1	58911601	C	T	0.0276	-0.366623	0.0355498	Y	159.85
cg01951477	8	134116754	rs147207781	8	134134584	T	C	0.0241	0.428157	0.0549546	Y	156.973
cg01951477	8	134116754	rs2739137	8	134185523	A	C	0.335	-0.170608	0.0128926	Y	357.974
cg01951477	8	134116754	rs2739176	8	134104271	A	G	0.2564	0.528165	0.0281296	Y	3302.35
cg01966878	4	90757139	rs116084749	4	91229319	A	G	0.0343	0.230672	0.0257365	Y	83.767
cg01966878	4	90757139	rs12330928	4	91237011	C	T	0.0286	0.413058	0.0351322	Y	256.807
cg01966878	4	90757139	rs12642822	4	90948303	T	C	0.0209	0.693727	0.03421	Y	509.047
cg01966878	4	90757139	rs3910105	4	90682571	G	A	0.468	-0.603858	0.0174535	Y	5863.54
cg01966878	4	90757139	rs6822088	4	90764310	C	T	0.1166	-0.445991	0.0158016	Y	1185.1
cg01966878	4	90757139	rs7654964	4	91243326	A	G	0.2275	-0.171998	0.0108951	Y	281.915
cg01966878	4	90757139	rs79214011	4	90859279	A	G	0.0328	0.595028	0.0380459	Y	373.459
cg01966878	4	90757139	rs924034	4	90435865	A	G	0.3227	0.0820982	0.0116388	Y	80.4738
cg01966878	4	90757139	rs12330928	4	91237011	C	T	0.0286	0.304368	0.0295303	Y	138.831
cg01966878	4	90757139	rs3775439	4	90709741	A	G	0.1199	-0.291669	0.0202522	Y	507.278
cg01966878	4	90757139	rs3775479	4	90842971	C	A	0.4992	-0.384282	0.0152496	Y	2052.53
cg01966878	4	90757139	rs77405682	4	90975145	A	T	0.0209	0.492088	0.0397527	Y	262.191
cg01966878	4	90757139	rs10018362	4	90703753	C	T	0.1019	-0.262338	0.0159487	Y	353.859
cg01966878	4	90757139	rs12330928	4	91237011	C	T	0.0286	0.427122	0.0311648	Y	274.774
cg01966878	4	90757139	rs12642822	4	90948303	T	C	0.0209	0.754335	0.0418302	Y	604.092
cg01966878	4	90757139	rs35943576	4	90675980	T	C	0.0131	0.916227	0.0667688	Y	267.96
cg01966878	4	90757139	rs974711	4	90737327	A	G	0.475	-0.45307	0.0148372	Y	3164.63
cg01982788	12	56556339	rs144714287	12	57210182	T	C	0.019	0.366696	0.0558181	Y	65.4671
cg02023773	17	21435335	rs2169915	17	21785239	T	G	0.4034	-0.103107	0.0112972	Y	129.603
cg02023773	17	21435335	rs4986044	17	21261560	T	C	0.4617	0.320106	0.0201436	Y	1402.31
cg02023773	17	21435335	rs56892569	17	21455978	T	C	0.411	-0.346966	0.0173757	Y	1514.4
cg02023973	16	1519973	rs2982428	16	1522574	C	A	0.164	0.163292	0.0226537	Y	171.93
cg02023973	16	1519973	rs56170691	16	1514325	T	C	0.0304	0.23968	0.0415172	Y	71.5366
cg02023973	16	1519973	rs13336594	16	1532865	A	G	0.0502	0.148134	0.0213006	Y	46.3003
cg02034689	5	54518136	rs467205	5	54513260	G	A	0.1157	-0.168126	0.0176348	Y	161.249
cg02043329	13	49740771	rs2407265	13	49571154	G	A	0.3148	0.0806994	0.0097102	Y	70.3836
cg02048220	14	91141833	rs10132961	14	91125110	T	C	0.3222	-0.12734	0.0131112	Y	185.316
cg02048220	14	91141833	rs113728452	14	91174627	G	A	0.0588	0.450814	0.0290448	Y	571.955
cg02048220	14	91141833	rs61986961	14	90973848	T	C	0.4522	-0.14872	0.0105246	Y	241.105
cg02048220	14	91141833	rs77326891	14	91106402	T	C	0.0888	0.205218	0.0253166	Y	150.444
cg02048613	2	161343862	rs12473324	2	161242202	T	C	0.4123	0.081553	0.0112515	Y	89.6893
cg02048613	2	161343862	rs12473324	2	161242202	T	C	0.4123	-0.436283	0.0334174	Y	2818.55
cg02049955	11	118045910	rs1970750	11	118149122	T	C	0.3273	0.0710015	0.0113528	Y	56.1837
cg02049955	11	118045910	rs4537793	11	118053156	A	C	0.1551	-0.338426	0.0193564	Y	832.801
cg02050917	1	2173571	rs7513222	1	2027901	A	G	0.3348	0.293979	0.0178632	Y	1060.71
cg02050917	1	2173571	rs260509	1	2186985	A	G	0.5005	-0.342761	0.011836	Y	1340.59
cg02050917	1	2173571	rs74877653	1	2065949	T	C	0.282	0.193405	0.0147859	Y	399.028
cg02050917	1	2173571	rs7546523	1	2043792	A	G	0.2768	0.217235	0.0113762	Y	498.018
cg02050917	1	2173571	rs3107156	1	2060630	T	C	0.3951	0.36815	0.0201633	Y	1799.55
cg02054108	2	61607478	rs115020183	2	61887102	A	G	0.0518	0.182716	0.0255333	Y	71.7294
cg02054108	2	61607478	rs1177289	2	61353256	T	C	0.4746	-0.160307	0.0088135	Y	344.072
cg02054108	2	61607478	rs1823685	2	61435085	A	G	0.1556	0.634148	0.0236109	Y	3191.53
cg02054108	2	61607478	rs186762574	2	61931097	G	A	0.0151	0.406789	0.0468396	Y	77.4393
cg02054108	2	61607478	rs35586989	2	62140333	A	C	0.0501	0.177701	0.0257683	Y	62.0226
cg02054792	2	106014950	rs1054250	2	105950631	T	C	0.3096	0.247276	0.013382	Y	744.679
cg02054792	2	106014950	rs13410039	2	106034712	A	G	0.4062	0.0780057	0.0111542	Y	76.4
cg02054792	2	106014950	rs2048982	2	106090331	T	C	0.3316	-0.0965213	0.0091453	Y	112.547
cg02054792	2	106014950	rs72821510	2	106142896	T	C	0.1286	0.417311	0.0208694	Y	1126.25
cg02054792	2	106014950	rs76121528	2	105988277	A	G	0.0601	-0.454066	0.0255429	Y	649.25
cg02060682	7	36190724	rs17275193	7	36333687	G	A	0.4652	-0.12478	0.0095132	Y	173.209
cg02060682	7	36190724	rs2700899	7	36178740	A	G	0.2731	-0.512596	0.0207819	Y	2922.07
cg02060682	7	36190724	rs2726076	7	36157390	A	C	0.1051	0.341574	0.0229806	Y	573.938
cg02060682	7	36190724	rs2256850	7	36166582	T	G	0.105	-0.19992	0.0159231	Y	193.595
cg02060682	7	36190724	rs2726107	7	36152573	T	C	0.1052	-0.558167	0.0252791	Y	1593.74
cg02073224	1	3458304	rs10737192	1	3456871	A	G	0.2573	0.260252	0.0204248	Y	505.921
cg02073224	1	3458304	rs2821017	1	3520871	A	G	0.3472	0.17948	0.0164581	Y	301.561
cg02074956	16	4730657	rs1684584	16	4758465	C	A	0.4483	0.213936	0.0157364	Y	548.871
cg02074956	16	4730657	rs77453132	16	4738387	T	C	0.0866	-0.172143	0.0264122	Y	56.1911
cg02074956	16	4730657	rs56308101	16	4718656	C	T	0.4645	-0.25114	0.0098163	Y	698.104
cg02074956	16	4730657	rs1684622	16	4711326	G	C	0.4819	0.176704	0.0169803	Y	140.489
cg02074956	16	4730657	rs34069734	16	4718388	G	A	0.4884	-0.122659	0.008974	Y	174.38
cg02074956	16	4730657	rs1659480	16	4714365	C	T	0.5016	-0.125222	0.0119196	Y	181.962
cg02079413	11	2986505	rs3847646	11	2953723	T	C	0.2567	-0.660992	0.0211348	Y	4499.03
cg02079413	11	2986505	rs443193	11	2936846	A	G	0.4972	-0.108947	0.0106314	Y	144.639
cg02079413	11	2986505	rs4758511	11	3071070	G	A	0.0833	0.317866	0.01699	Y	385.22
cg02079413	11	2986505	rs123380	11	2953798	C	A	0.2163	0.113949	0.0116929	Y	94.0727
cg02079413	11	2986505	rs2583442	11	2956166	C	T	0.2986	-0.646557	0.0172114	Y	5193.12
cg02079413	11	2986505	rs12362018	11	2996199	C	A	0.1676	0.203511	0.0155853	Y	286.19
cg02097152	13	29291701	rs12100238	13	29272708	C	T	0.4094	-0.183749	0.01013	Y	417.456
cg02099390	3	31959312	rs13066975	3	31857481	T	C	0.5301	0.102891	0.0097658	Y	137.691
cg02099390	3	31959312	rs4955125	3	32063722	T	C	0.0282	0.272159	0.0456965	Y	89.663
cg02099390	3	31959312	rs61289065	3	31959100	C	A	0.2093	-0.28857	0.0189481	Y	723.917
cg02099390	3	31959312	rs75167884	3	31951849	A	G	0.2035	0.0849728	0.0125638	Y	58.6235
cg02099390	3	31959312	rs78938957	3	31973775	T	C	0.0194	0.737915	0.0361156	Y	427.262
cg02099390	3	31959312	rs13087711	3	31857836	C	T	0.5301	-0.158615	0.0158814	Y	329.762
cg02104962	6	31548314	rs186090629	6	31665239	A	C	0.0313	-0.469118	0.040021	Y	222.445
cg02104962	6	31548314	rs2523500	6	31518354	G	A	0.3461	-0.22597	0.0132419	Y	571.324
cg02104962	6	31548314	rs2524117	6	31230869	C	T	0.3627	0.091731	0.0116634	Y	73.8752
cg02104962	6	31548314	rs2523500	6	31518354	G	A	0.3461	-0.18632	0.010274	Y	385.499
cg02104962	6	31548314	rs2857595	6	31568469	A	G	0.2093	-0.190555	0.0190651	Y	260.714
cg02104962	6	31548314	rs73396237	6	31532490	G	C	0.1464	-0.259905	0.0146618	Y	414.61
cg02104962	6	31548314	rs140311576	6	31468818	C	T	0.029	-0.537942	0.0330063	Y	340.758
cg02104962	6	31548314	rs3132455	6	31487954	C	G	0.333	-0.65762	0.0232931	Y	5738.17
cg02104962	6	31548314	rs7750641	6	31129310	T	C	0.1425	0.158516	0.0149622	Y	143.365
cg02104962	6	31548314	rs116157258	6	31350495	G	A	0.0893	0.455299	0.0245594	Y	699.024
cg02104962	6	31548314	rs652888	6	31851234	G	A	0.2268	-0.123776	0.0140784	Y	130.455
cg02104962	6	31548314	rs9267540	6	31666606	T	C	0.0754	-0.306102	0.0187194	Y	283.596
cg02104962	6	31548314	rs707915	6	31710968	A	T	0.0689	0.261959	0.0193818	Y	194.624
cg02104962	6	31548314	rs9267515	6	31569866	A	G	0.3177	-0.167336	0.0210918	Y	215.764
cg02104962	6	31548314	rs2517417	6	31076326	A	G	0.4934	-0.320843	0.0104875	Y	1188.85
cg02104962	6	31548314	rs3130286	6	32042322	T	C	0.2269	0.150342	0.0114145	Y	185.808
cg02104962	6	31548314	rs2256965	6	31555130	A	G	0.415	-0.129735	0.0103043	Y	198.972
cg02107842	5	66255772	rs6449840	5	66271186	C	T	0.0699	0.250577	0.0185426	Y	207.55
cg02107842	5	66255772	rs1363933	5	66243721	A	G	0.071	-0.139213	0.0220205	Y	62.1953
cg02115302	16	27237719	rs2189521	16	27413566	C	T	0.3808	-0.10649	0.0091761	Y	135.834
cg02115302	16	27237719	rs34871055	16	27282146	A	G	0.3346	0.366645	0.0175268	Y	1766.03
cg02115302	16	27237719	rs6498013	16	27340735	C	T	0.3025	0.0828031	0.0096239	Y	74.2485
cg02115781	2	172175273	rs13000846	2	172181222	G	T	0.2749	-0.265697	0.0149398	Y	803.248
cg02117271	5	10618513	rs55828305	5	10601436	T	C	0.0626	0.586037	0.0285981	Y	1031.89
cg02117271	5	10618513	rs11749155	5	10620642	A	G	0.2488	-0.0742131	0.0105896	Y	57.2432
cg02117271	5	10618513	rs75086258	5	10607519	A	G	0.059	0.41305	0.0250474	Y	453.921
cg02117271	5	10618513	rs58360684	5	10594294	G	A	0.0623	0.260718	0.0188041	Y	196.799
cg02128308	13	114126436	rs76760541	13	114191214	G	A	0.1731	0.119043	0.0123459	Y	107.827
cg02128308	13	114126436	rs2259495	13	114204570	C	T	0.2749	-0.195515	0.0205897	Y	401.237
cg02128308	13	114126436	rs2248742	13	114157650	T	C	0.2841	-0.704261	0.0232758	Y	6558.5
cg02128308	13	114126436	rs2257780	13	114196687	A	G	0.2755	-0.264643	0.0141937	Y	725.301
cg02131853	4	39034637	rs12642359	4	39027082	C	T	0.4374	0.274727	0.0139096	Y	1070.49
cg02131853	4	39034637	rs2306597	4	39297200	A	G	0.2064	-0.141433	0.0123403	Y	174.094
cg02135245	17	998711	rs111594031	17	1009924	C	T	0.1771	0.131759	0.0150755	Y	117.904
cg02135245	17	998711	rs753876	17	999474	C	G	0.1159	-0.413004	0.0173309	Y	822.175
cg02135245	17	998711	rs77222549	17	994104	A	G	0.0467	0.409256	0.0317414	Y	271.182
cg02137956	7	157092982	rs1182421	7	157078904	G	C	0.0822	0.226177	0.0227839	Y	205.772
cg02137956	7	157092982	rs1182383	7	157042553	T	A	0.075	-0.255234	0.0163602	Y	248.371
cg02137956	7	157092982	rs62493411	7	157095392	A	G	0.3284	0.149887	0.0119888	Y	244.083
cg02137956	7	157092982	rs1184671	7	157081587	T	C	0.0881	-0.123166	0.0182359	Y	59.7462
cg02137956	7	157092982	rs13221911	7	156985755	T	C	0.0782	-0.646369	0.020205	Y	1723.02
cg02137956	7	157092982	rs62493411	7	157095392	A	G	0.3284	0.650238	0.0170728	Y	5590.79
cg02143778	16	575420	rs12928916	16	534642	C	T	0.5282	0.14915	0.0128125	Y	239.472
cg02143778	16	575420	rs12933225	16	504921	G	A	0.4881	0.142922	0.0120912	Y	263.337
cg02150910	14	25079357	rs12590828	14	25089432	A	G	0.3753	-0.16554	0.0093209	Y	332.772
cg02150910	14	25079357	rs1957523	14	25044712	C	T	0.5128	-0.106466	0.0086885	Y	150.085
cg02155891	5	1026937	rs2241607	5	1057890	A	G	0.4374	0.214672	0.0191861	Y	557.345
cg02155891	5	1026937	rs12517757	5	1040657	T	C	0.4362	0.267696	0.0133361	Y	809.688
cg02155891	5	1026937	rs35188965	5	1104938	C	T	0.4179	0.114124	0.0097973	Y	141.722
cg02159996	6	89927233	rs111629929	6	89961916	A	G	0.0293	0.260673	0.0316501	Y	103.365
cg02159996	6	89927233	rs43993	6	89931955	G	A	0.1724	0.200989	0.0118274	Y	317.67
cg02162605	2	242814097	rs34681055	2	242917335	T	C	0.0992	0.197131	0.0261581	Y	87.0153
cg02178957	16	85964200	rs8059144	16	85970476	C	T	0.3681	-0.118752	0.0090831	Y	174.541
cg02180189	11	2710486	rs231359	11	2694606	A	C	0.2987	-0.141073	0.0113219	Y	228.176
cg02180189	11	2710486	rs231359	11	2694606	A	C	0.2987	0.163773	0.0104456	Y	308.418
cg02180189	11	2710486	rs151212	11	2690293	C	A	0.3553	-0.0947385	0.0113954	Y	93.2699
cg02184226	17	37385773	rs4795344	17	37219361	A	G	0.3313	0.0980461	0.0099363	Y	113.984
cg02185182	7	2185550	rs13236380	7	1885112	C	G	0.4028	0.291244	0.0104123	Y	844.179
cg02185182	7	2185550	rs1105641	7	2006623	G	A	0.0475	-0.210796	0.0347958	Y	105.27
cg02185182	7	2185550	rs4721528	7	2306846	G	A	0.0627	-0.188733	0.0251428	Y	105.575
cg02185182	7	2185550	rs6944660	7	2083782	A	G	0.3574	0.231661	0.0116694	Y	688.307
cg02185182	7	2185550	rs4721146	7	1919539	T	C	0.3864	-0.117316	0.0131219	Y	181.998
cg02185182	7	2185550	rs3996330	7	2018823	C	A	0.4542	-0.0930452	0.009163	Y	102.25
cg02187196	20	3869020	rs112502886	20	3862685	G	A	0.0396	-0.236923	0.0240904	Y	98.5842
cg02187196	20	3869020	rs143551661	20	4058082	T	G	0.0622	0.326075	0.0192744	Y	332.36
cg02187196	20	3869020	rs35929914	20	3840539	T	C	0.1684	1.055	0.0337122	Y	8287.8
cg02187196	20	3869020	rs4815651	20	4087050	T	C	0.1269	-0.117958	0.0187554	Y	80.2831
cg02187196	20	3869020	rs7265046	20	4050021	T	C	0.0492	-0.18031	0.0248215	Y	76.5014
cg02187196	20	3869020	rs115017522	20	3873195	T	G	0.0537	-0.398207	0.0288237	Y	433.195
cg02202246	10	134225218	rs61865567	10	134221449	T	C	0.0252	-1.09348	0.0810915	Y	841.541
cg02203067	16	87866800	rs9938601	16	87871264	A	G	0.4266	-0.130725	0.01164	Y	223.148
cg02203067	16	87866800	rs6540085	16	87852975	T	G	0.4112	0.110096	0.0093903	Y	160.236
cg02207219	6	30080968	rs3094128	6	30694374	C	T	0.2056	0.142409	0.0149373	Y	99.6862
cg02207219	6	30080968	rs1264587	6	30279074	G	C	0.2012	0.28791	0.0236876	Y	394.677
cg02207219	6	30080968	rs3094635	6	30212816	T	A	0.4996	0.182237	0.0225145	Y	245.28
cg02207219	6	30080968	rs3132600	6	30746367	T	C	0.1356	-0.601279	0.0183533	Y	1260.49
cg02207219	6	30080968	rs3132584	6	30688427	T	G	0.2163	0.096461	0.0159814	Y	47.3164
cg02207219	6	30080968	rs3116829	6	29163700	A	C	0.1182	0.455614	0.0210142	Y	822.59
cg02212836	6	6589075	rs1535706	6	6491488	C	A	0.3189	-0.106803	0.0108258	Y	131.638
cg02212836	6	6589075	rs2233116	6	6588494	G	T	0.3079	0.417316	0.0152805	Y	2182.65
cg02212836	6	6589075	rs3789766	6	6618373	C	T	0.2158	-0.115801	0.0144849	Y	126.504
cg02212836	6	6589075	rs3804476	6	6625704	G	A	0.4337	-0.0980158	0.0145953	Y	126.346
cg02212836	6	6589075	rs10214456	6	6592095	C	T	0.3868	0.113591	0.0115216	Y	164.106
cg02217022	17	80833526	rs11653058	17	80909694	T	C	0.2159	-0.211986	0.0159501	Y	369.47
cg02217022	17	80833526	rs2251691	17	80671181	G	A	0.3666	-0.0767329	0.0114672	Y	59.4555
cg02217022	17	80833526	rs56171361	17	81027288	A	G	0.181	0.407944	0.0311053	Y	853.082
cg02217022	17	80833526	rs62074030	17	80845064	T	C	0.2558	0.523694	0.0159362	Y	1982.89
cg02217022	17	80833526	rs8072994	17	80975320	A	G	0.3966	0.186899	0.0098369	Y	368.642
cg02217022	17	80833526	rs8065410	17	80671157	C	G	0.2187	0.13873	0.0148021	Y	156.89
cg02217022	17	80833526	rs12942282	17	80659393	T	C	0.16	0.130338	0.0120123	Y	114.164
cg02224021	19	836716	rs351111	19	844020	A	G	0.4165	-0.368033	0.0167079	Y	1430.01
cg02224021	19	836716	rs12460890	19	829568	T	C	0.2922	-0.150778	0.0105803	Y	201.553
cg02224021	19	836716	rs2066983	19	841398	A	G	0.4547	0.667197	0.0218592	Y	5413.54
cg02224021	19	836716	rs2930892	19	882943	G	A	0.4414	-0.115103	0.0169659	Y	108.542
cg02224021	19	836716	rs588164	19	824361	C	T	0.2397	0.217712	0.0175547	Y	203.347
cg02224021	19	836716	rs2066983	19	841398	A	G	0.4547	0.184291	0.0106305	Y	327.369
cg02224021	19	836716	rs12052108	19	839158	T	C	0.2252	-0.309108	0.0277847	Y	403.641
cg02224021	19	836716	rs67520578	19	843221	T	G	0.4221	0.373854	0.0125358	Y	1382.39
cg02224021	19	836716	rs2074639	19	840984	T	C	0.226	-0.195526	0.0184349	Y	210.691
cg02224021	19	836716	rs12976467	19	841877	G	A	0.4082	0.363242	0.012006	Y	1132.66
cg02224021	19	836716	rs1962343	19	825418	T	C	0.2314	-0.227132	0.0160528	Y	202.621
cg02224021	19	836716	rs2066983	19	841398	A	G	0.4547	0.483172	0.014783	Y	2502.01
cg02224021	19	836716	rs351111	19	844020	A	G	0.4165	-0.263863	0.0240635	Y	710.719
cg02224021	19	836716	rs351111	19	844020	A	G	0.4165	0.304176	0.01714	Y	955.482
cg02224021	19	836716	rs351111	19	844020	A	G	0.4165	0.296634	0.015716	Y	906.595
cg02226672	16	68398533	rs28399671	16	69073564	G	A	0.1978	0.0872072	0.0132118	Y	65.3627
cg02226672	16	68398533	rs2863981	16	68295598	A	G	0.4188	-0.477292	0.0155094	Y	3323.63
cg02226672	16	68398533	rs4783683	16	68816728	C	T	0.4255	-0.114749	0.0110164	Y	161.946
cg02226672	16	68398533	rs55759919	16	68566628	G	A	0.1547	-0.147947	0.0118422	Y	156.69
cg02227879	10	75576192	rs11000785	10	75575963	T	C	0.292	0.217666	0.0185939	Y	554.297
cg02227879	10	75576192	rs11000785	10	75575963	T	C	0.292	0.1017	0.0117208	Y	119.145
cg02231590	2	231737958	rs3098334	2	231736156	T	C	0.4771	0.157785	0.0089254	Y	314.177
cg02231590	2	231737958	rs60237566	2	231742711	G	T	0.2218	-0.728194	0.0316575	Y	5314.71
cg02231590	2	231737958	rs6716468	2	231683621	G	C	0.0255	-0.468302	0.0684071	Y	116.565
cg02231590	2	231737958	rs6724462	2	231750413	A	G	0.2158	0.204828	0.013379	Y	381.142
cg02232751	11	18415742	rs7129689	11	18414888	C	T	0.4463	-0.501564	0.0195194	Y	3876.63
cg02234653	2	224625080	rs10190269	2	224621887	C	T	0.4736	-0.075837	0.0112518	Y	67.8874
cg02240030	7	2089880	rs6977161	7	2099361	C	T	0.2604	0.189159	0.0205385	Y	387.454
cg02240030	7	2089880	rs3996329	7	2018870	A	G	0.1775	0.363784	0.0116427	Y	1009.97
cg02240622	15	40601467	rs7183540	15	40560315	A	G	0.2144	-0.0899529	0.0131212	Y	75.8382
cg02240622	15	40601467	rs72731484	15	40582598	G	T	0.0489	-0.741404	0.0331716	Y	964.219
cg02241160	17	79801507	rs112584408	17	79795673	C	G	0.1886	0.159494	0.0147592	Y	159.273
cg02241160	17	79801507	rs35170948	17	79823602	T	C	0.1925	0.251631	0.0144511	Y	349.535
cg02241160	17	79801507	rs4796839	17	79796752	A	G	0.1884	0.224771	0.0126331	Y	323.926
cg02241160	17	79801507	rs111839893	17	79806590	G	C	0.1891	0.17042	0.0133181	Y	185.572
cg02241160	17	79801507	rs112978860	17	79797361	T	C	0.1884	0.635528	0.0234968	Y	2909.19
cg02241160	17	79801507	rs11558886	17	79818260	T	G	0.1926	0.601637	0.0239518	Y	2560.22
cg02241160	17	79801507	rs35649520	17	79803433	A	G	0.1887	0.272711	0.0252703	Y	481.233
cg02241160	17	79801507	rs112934134	17	79797800	A	G	0.1882	0.176817	0.0129195	Y	191.719
cg02241160	17	79801507	rs111839893	17	79806590	G	C	0.1891	0.205148	0.0129407	Y	269.999
cg02241160	17	79801507	rs112584408	17	79795673	C	G	0.1886	0.168426	0.0132395	Y	177.772
cg02241160	17	79801507	rs2070871	17	79805134	A	G	0.1893	0.278765	0.0211577	Y	505.35
cg02241160	17	79801507	rs112584408	17	79795673	C	G	0.1886	0.232788	0.0127235	Y	342.33
cg02241160	17	79801507	rs111370076	17	79819278	G	C	0.1922	0.17289	0.0132243	Y	185.087
cg02246876	14	23586582	rs8015478	14	23586018	A	C	0.2794	0.122594	0.0113796	Y	168.602
cg02259723	15	73044064	rs12592987	15	73127975	T	C	0.0355	0.201051	0.0337467	Y	73.1402
cg02259723	15	73044064	rs4777546	15	73104435	A	G	0.3851	-0.224273	0.0143847	Y	677.042
cg02276314	1	9301104	rs2268173	1	9300677	C	T	0.394	-0.145437	0.009187	Y	270.081
cg02279108	7	156836773	rs142228680	7	156846571	C	T	0.0489	-0.449619	0.0342692	Y	497.166
cg02279108	7	156836773	rs80156666	7	156855295	T	C	0.0371	-0.299564	0.0255016	Y	146.495
cg02291010	5	96079433	rs10053056	5	96043420	T	C	0.452	0.408133	0.0135563	Y	2185.83
cg02291010	5	96079433	rs115559931	5	96449419	T	C	0.0336	0.415198	0.0284123	Y	234.254
cg02291010	5	96079433	rs11952075	5	96493678	A	T	0.0307	0.264489	0.0360156	Y	87.8874
cg02291010	5	96079433	rs28041	5	96085423	A	G	0.4041	-0.29917	0.0169339	Y	1071.89
cg02291010	5	96079433	rs697976	5	96068767	T	C	0.4644	0.468638	0.0187697	Y	2980.39
cg02291010	5	96079433	rs113991850	5	95897963	T	A	0.0313	0.358619	0.0374467	Y	100.649
cg02291010	5	96079433	rs149078	5	96115193	A	G	0.2922	-0.179679	0.0122267	Y	328.828
cg02291010	5	96079433	rs150902001	5	96026038	T	C	0.0361	0.511633	0.0359876	Y	415.344
cg02291010	5	96079433	rs34760	5	96153491	T	C	0.2753	0.463049	0.0183358	Y	2273.13
cg02291010	5	96079433	rs4869151	5	96523921	T	G	0.4286	0.076787	0.0124664	Y	68.6208
cg02291010	5	96079433	rs6556945	5	96425293	T	A	0.189	0.171074	0.0136724	Y	177.629
cg02291010	5	96079433	rs80088786	5	96116854	G	A	0.0194	-1.22329	0.0665039	Y	835.082
cg02291010	5	96079433	rs151904	5	96066652	C	T	0.2727	0.768817	0.0246657	Y	7440.29
cg02291010	5	96079433	rs27639	5	96113042	G	A	0.131	0.19011	0.0144865	Y	197.534
cg02291010	5	96079433	rs80088786	5	96116854	G	A	0.0194	-0.512297	0.0439064	Y	139.512
cg02291020	10	81963408	rs1934697	10	82112873	C	T	0.5178	0.0625994	0.0094219	Y	52.2016
cg02291020	10	81963408	rs117394476	10	81862756	A	G	0.1037	-0.116752	0.0162018	Y	67.609
cg02291020	10	81963408	rs2259619	10	82006621	T	G	0.4226	-0.099619	0.0114181	Y	101.348
cg02291020	10	81963408	rs36041861	10	81951351	G	A	0.0678	-0.420565	0.0285537	Y	597.487
cg02291020	10	81963408	rs12773794	10	81957445	A	G	0.1017	-0.224691	0.0174545	Y	235.815
cg02309841	3	11758425	rs4499579	3	11758513	A	G	0.4448	-0.144752	0.009712	Y	285.55
cg02314339	10	91020653	rs303170	10	91182336	C	T	0.4997	0.160128	0.0111904	Y	342.65
cg02314339	10	91020653	rs303171	10	91180813	G	C	0.1929	0.156877	0.0123791	Y	210.466
cg02315513	14	22974951	rs226995	14	22976906	A	G	0.3178	0.224032	0.0188489	Y	556.064
cg02315513	14	22974951	rs1872160	14	22976559	A	T	0.3179	0.135436	0.0139977	Y	218.287
cg02315870	7	26236721	rs11768336	7	25791691	T	C	0.2631	-0.0684664	0.0113237	Y	49.5634
cg02315870	7	26236721	rs191672259	7	26233788	A	G	0.0356	-0.689429	0.0367955	Y	850.617
cg02316506	3	42694803	rs72864022	3	42645472	A	G	0.1094	0.268621	0.0158103	Y	388.349
cg02316506	3	42694803	rs112440650	3	42626448	A	G	0.0182	1.02734	0.0409902	Y	975.248
cg02316506	3	42694803	rs9677	3	42578862	T	C	0.4426	-0.432953	0.0120955	Y	2369.62
cg02316506	3	42694803	rs67533173	3	42689109	T	G	0.1276	0.800355	0.0273854	Y	4466.61
cg02319986	19	8568712	rs11259989	19	8571929	G	A	0.3066	0.11752	0.0106789	Y	163.906
cg02346737	5	142490096	rs74292672	5	142486022	G	T	0.052	-0.142973	0.0216263	Y	50.582
cg02347989	11	65634083	rs7107912	11	65603252	G	A	0.4788	0.361828	0.013214	Y	1877.79
cg02347989	11	65634083	rs570387	11	65637076	T	C	0.4845	0.126124	0.0109904	Y	211.405
cg02348462	19	807147	rs10426084	19	795716	A	G	0.0853	-0.604526	0.0415119	Y	1152.93
cg02348462	19	807147	rs588164	19	824361	C	T	0.2398	0.217712	0.0175547	Y	203.406
cg02353048	12	124718401	rs188843014	12	124733608	A	G	0.0154	1.07726	0.0707043	Y	489.877
cg02353048	12	124718401	rs2006701	12	124757954	T	A	0.149	0.203905	0.0123366	Y	281.583
cg02353048	12	124718401	rs11057531	12	124718608	C	T	0.1321	0.533508	0.0220431	Y	1937.16
cg02353048	12	124718401	rs141100895	12	124718383	A	G	0.0298	-0.373715	0.0339487	Y	218.219
cg02353048	12	124718401	rs188843014	12	124733608	A	G	0.0154	0.873183	0.102865	Y	317.875
cg02353048	12	124718401	rs79133148	12	124723221	T	C	0.1512	0.196013	0.0120423	Y	271.251
cg02368508	16	12060182	rs11648404	16	12115943	G	A	0.3963	0.485989	0.0182786	Y	3490.59
cg02368508	16	12060182	rs28700197	16	12203616	T	C	0.1073	-0.129964	0.0161213	Y	84.7123
cg02368508	16	12060182	rs60512738	16	12190296	T	C	0.2258	-0.135465	0.0125483	Y	150.961
cg02368508	16	12060182	rs6498243	16	11882606	A	G	0.4105	0.0852034	0.0125213	Y	86.9168
cg02368508	16	12060182	rs7185307	16	12046899	C	T	0.2276	0.28016	0.0153221	Y	763.729
cg02370605	18	63417776	rs1942269	18	63365687	C	T	0.1346	0.15847	0.0127201	Y	163.262
cg02375208	5	77804381	rs10067031	5	77572367	G	A	0.3134	-0.0784675	0.0110017	Y	72.3536
cg02375208	5	77804381	rs10067151	5	77572536	C	A	0.2787	-0.10561	0.0105988	Y	122.657
cg02375208	5	77804381	rs149532592	5	77293927	T	C	0.0272	0.446898	0.0321607	Y	216.61
cg02375208	5	77804381	rs163633	5	77940652	G	A	0.432	-0.0748258	0.0125226	Y	68.3493
cg02375208	5	77804381	rs344651	5	77852998	C	T	0.1536	0.463253	0.0235599	Y	1544.22
cg02375208	5	77804381	rs422443	5	77991568	C	T	0.2562	0.0915578	0.011811	Y	77.9744
cg02375208	5	77804381	rs4235706	5	77644512	A	G	0.2356	-0.312456	0.0126574	Y	918.148
cg02375208	5	77804381	rs7711587	5	77753854	A	C	0.255	0.184518	0.0123691	Y	322.149
cg02393640	7	135660101	rs4732135	7	135397336	A	G	0.4111	0.107451	0.0091073	Y	139.279
cg02393640	7	135660101	rs59664351	7	135314717	A	C	0.1922	-0.20645	0.0124788	Y	349.215
cg02393640	7	135660101	rs6948213	7	135654633	T	A	0.0749	0.176129	0.0208976	Y	110.373
cg02393640	7	135660101	rs76067918	7	135674989	T	C	0.0653	-0.38662	0.0203362	Y	474.775
cg02393640	7	135660101	rs7810260	7	135311120	G	A	0.4907	-0.193486	0.017505	Y	446.893
cg02417427	5	79479211	rs1025264	5	79482803	T	C	0.4414	-0.156829	0.00928	Y	299.38
cg02417427	5	79479211	rs35085860	5	79438417	C	T	0.436	-0.0879975	0.0103341	Y	104.075
cg02420027	13	41632640	rs472654	13	41755044	C	T	0.0574	0.195715	0.0197738	Y	104.858
cg02420027	13	41632640	rs9562236	13	41490486	C	T	0.0215	-0.529585	0.0484933	Y	296.051
cg02420480	7	41919892	rs6979322	7	41932014	T	C	0.3491	0.112778	0.010463	Y	158.251
cg02430584	7	102065866	rs113609460	7	102033649	T	C	0.076	0.331104	0.0173112	Y	433.661
cg02435083	16	8943436	rs1273423	16	8849121	T	G	0.0131	0.643451	0.104747	Y	108.927
cg02435083	16	8943436	rs78698557	16	8942941	G	C	0.0647	-0.197683	0.0239351	Y	124.989
cg02435083	16	8943436	rs988066	16	8952647	G	T	0.2291	0.100637	0.0105156	Y	91.9239
cg02458141	2	20817916	rs35972581	2	20817954	C	T	0.1283	-0.400201	0.0284177	Y	391.88
cg02459569	1	150944634	rs74681459	1	150936280	G	C	0.0458	0.149982	0.025735	Y	46.8865
cg02459569	1	150944634	rs78875607	1	150939883	G	A	0.0156	0.459831	0.0522142	Y	83.9822
cg02470008	7	2648343	rs6949935	7	2648910	C	T	0.4414	0.192894	0.0153583	Y	518.482
cg02470008	7	2648343	rs2917756	7	2607339	A	G	0.3173	0.732231	0.0244604	Y	8008.45
cg02470008	7	2648343	rs6950588	7	2649264	T	C	0.2754	-0.344103	0.020456	Y	1301.24
cg02481000	1	2082349	rs7546523	1	2043792	A	G	0.2767	0.217235	0.0113762	Y	521.991
cg02481000	1	2082349	rs74877653	1	2065949	T	C	0.282	0.193405	0.0147859	Y	418.269
cg02481000	1	2082349	rs7513222	1	2027901	A	G	0.3341	0.293979	0.0178632	Y	1109.59
cg02481000	1	2082349	rs3107156	1	2060630	T	C	0.3954	0.36815	0.0201633	Y	1886.74
cg02483101	8	130365373	rs2568448	8	130359690	G	A	0.4306	-0.203129	0.0156747	Y	540.894
cg02484307	7	28270125	rs16874562	7	28464270	T	G	0.0812	-0.189272	0.0180281	Y	113.184
cg02484307	7	28270125	rs17438034	7	27329346	C	G	0.0561	-0.164531	0.0240416	Y	63.555
cg02484307	7	28270125	rs17623849	7	28051642	A	G	0.0806	-0.179131	0.0257781	Y	101.688
cg02484307	7	28270125	rs490609	7	28268045	C	T	0.1831	-0.603792	0.0213713	Y	3139.67
cg02484307	7	28270125	rs62449592	7	28294241	G	A	0.1903	0.223228	0.0149719	Y	348.711
cg02484307	7	28270125	rs6980152	7	28318703	C	T	0.0712	-0.233287	0.0249184	Y	155.922
cg02484307	7	28270125	rs9648026	7	28161983	A	G	0.0861	0.198082	0.0156198	Y	167.202
cg02484307	7	28270125	rs4722771	7	28279243	A	G	0.4367	0.0713703	0.0100966	Y	65.6499
cg02487452	19	855899	rs2930894	19	881161	A	G	0.2913	-0.272419	0.0111816	Y	838.264
cg02487452	19	855899	rs351111	19	844020	A	G	0.4164	0.296634	0.015716	Y	906.53
cg02487452	19	855899	rs2074639	19	840984	T	C	0.2259	-0.195526	0.0184349	Y	210.624
cg02487452	19	855899	rs12976467	19	841877	G	A	0.4082	0.363242	0.012006	Y	1132.66
cg02487452	19	855899	rs2930894	19	881161	A	G	0.2913	-0.358128	0.0118015	Y	1482.84
cg02487452	19	855899	rs351111	19	844020	A	G	0.4164	-0.263863	0.0240635	Y	710.668
cg02487452	19	855899	rs2066983	19	841398	A	G	0.4543	0.483172	0.014783	Y	2501.6
cg02487452	19	855899	rs2066983	19	841398	A	G	0.4543	0.184291	0.0106305	Y	327.32
cg02487452	19	855899	rs2930891	19	883224	G	A	0.2925	-0.289477	0.0094968	Y	934.214
cg02487452	19	855899	rs2066983	19	841398	A	G	0.4543	0.667197	0.0218592	Y	5412.52
cg02487452	19	855899	rs2930892	19	882943	G	A	0.4416	-0.115103	0.0169659	Y	108.553
cg02487452	19	855899	rs12052108	19	839158	T	C	0.2253	-0.309108	0.0277847	Y	403.772
cg02487452	19	855899	rs3761008	19	850023	C	T	0.1349	-0.579062	0.0170825	Y	2013.77
cg02487452	19	855899	rs3761008	19	850023	C	T	0.1349	-0.22157	0.0135768	Y	274.913
cg02487452	19	855899	rs351111	19	844020	A	G	0.4164	0.304176	0.01714	Y	955.413
cg02487452	19	855899	rs351111	19	844020	A	G	0.4164	-0.368033	0.0167079	Y	1429.9
cg02487452	19	855899	rs67520578	19	843221	T	G	0.4222	0.373854	0.0125358	Y	1382.48
cg02508743	8	56903623	rs12708170	8	56602267	G	A	0.3089	-0.085529	0.0135147	Y	50.9943
cg02508743	8	56903623	rs13278064	8	57323453	A	G	0.0352	-0.229251	0.0389428	Y	73.6451
cg02508743	8	56903623	rs2668021	8	56873547	C	T	0.2422	-0.492813	0.0193673	Y	2667.61
cg02508743	8	56903623	rs7461974	8	56570161	G	A	0.4421	-0.0869418	0.009857	Y	85.3601
cg02513379	16	27414281	rs2189521	16	27413566	C	T	0.3807	-0.10649	0.0091761	Y	135.82
cg02513379	16	27414281	rs9933895	16	27403673	C	T	0.135	0.19155	0.0153783	Y	235.418
cg02515217	17	57918600	rs7216675	17	57882674	C	T	0.0865	-0.239305	0.0156752	Y	238.377
cg02525637	11	2407699	rs11529116	11	2343769	C	A	0.1686	0.210704	0.0208452	Y	343.768
cg02525637	11	2407699	rs1088978	11	2394130	G	A	0.208	-0.157705	0.0123796	Y	178.549
cg02525637	11	2407699	rs800133	11	2391704	G	A	0.1736	0.208236	0.0213867	Y	244.448
cg02525637	11	2407699	rs11022258	11	2338240	A	T	0.244	-0.11566	0.0131712	Y	135.207
cg02539754	9	139012954	rs12338880	9	139001408	T	C	0.1831	1.04972	0.0331674	Y	9921.54
cg02539754	9	139012954	rs62584769	9	139012400	G	A	0.1258	0.253502	0.0187644	Y	324.996
cg02539754	9	139012954	rs1747839	9	139015411	G	T	0.1808	0.394679	0.0251211	Y	1280.69
cg02555215	12	113497560	rs1732786	12	113495646	G	A	0.2845	-0.103056	0.0127447	Y	101.239
cg02555727	12	129281546	rs4639972	12	129321044	T	A	0.1098	-0.331434	0.0153964	Y	552.014
cg02555727	12	129281546	rs4760582	12	129270955	C	T	0.234	0.10673	0.0143713	Y	93.8122
cg02555727	12	129281546	rs7135968	12	129280066	G	A	0.3946	0.357951	0.0176602	Y	1808.58
cg02555727	12	129281546	rs12321679	12	129284791	A	G	0.1044	0.610158	0.0358788	Y	2075.75
cg02555727	12	129281546	rs11059947	12	129312710	G	C	0.1111	-0.239187	0.0143145	Y	296.639
cg02555727	12	129281546	rs7312683	12	129280105	T	C	0.2883	0.188123	0.0191116	Y	408.761
cg02555727	12	129281546	rs10734965	12	129291412	A	G	0.2482	-0.334272	0.0233995	Y	1207.13
cg02555727	12	129281546	rs7135854	12	129279988	G	C	0.3946	0.705548	0.0228808	Y	8654.62
cg02555727	12	129281546	rs10847691	12	129287449	A	G	0.1043	-0.183362	0.0182761	Y	175.35
cg02555727	12	129281546	rs61946174	12	129272971	C	T	0.0958	-0.329219	0.0295048	Y	509.088
cg02556345	10	124181965	rs2981765	10	124324495	T	C	0.305	0.23167	0.0181778	Y	357.497
cg02575483	6	117826706	rs1321807	6	117684992	A	G	0.5165	-0.138643	0.0097168	Y	264.04
cg02575483	6	117826706	rs9374658	6	117741495	G	T	0.2865	0.138514	0.0138804	Y	219.263
cg02579959	15	100890963	rs1875719	15	101107962	A	G	0.1689	0.117097	0.0170905	Y	87.0252
cg02585724	15	81116461	rs113596309	15	81150424	G	A	0.0173	-0.646703	0.0680751	Y	121
cg02585724	15	81116461	rs12910527	15	81020547	C	T	0.0167	-0.474904	0.0600206	Y	113.524
cg02585724	15	81116461	rs28468684	15	81104785	A	G	0.4915	0.433126	0.0129946	Y	2168.53
cg02585724	15	81116461	rs34084353	15	81179624	C	G	0.1375	-0.130965	0.0139664	Y	89.5837
cg02585724	15	81116461	rs4778850	15	81034418	G	A	0.2146	-0.118686	0.0104595	Y	129.983
cg02585724	15	81116461	rs55966621	15	81137076	A	C	0.0577	-0.271458	0.0418482	Y	87.418
cg02585724	15	81116461	rs8034974	15	81095868	T	C	0.1634	-0.238369	0.0149978	Y	420.433
cg02591356	2	20442088	rs10175853	2	20514312	G	A	0.368	-0.165475	0.0088328	Y	351.595
cg02595823	10	73848915	rs1530803	10	73822507	T	C	0.4478	-0.189986	0.010302	Y	495.36
cg02595823	10	73848915	rs896079	10	73820396	A	G	0.4502	-0.0938989	0.0097105	Y	119.457
cg02595823	10	73848915	rs1245570	10	73833589	A	G	0.5002	-0.102632	0.0088204	Y	135.625
cg02619315	11	9114431	rs7949022	11	9116836	A	G	0.2113	0.145649	0.0122158	Y	197.202
cg02621988	17	2498631	rs11078273	17	2519734	T	C	0.2548	0.223586	0.0106096	Y	450.272
cg02621988	17	2498631	rs115936795	17	2572778	T	G	0.0173	0.408054	0.0497896	Y	77.2359
cg02639080	6	28874754	rs115174302	6	28687865	T	C	0.052	-0.303318	0.0270617	Y	134.953
cg02639080	6	28874754	rs16893970	6	28299295	C	T	0.1611	-0.226521	0.0126259	Y	362.353
cg02639080	6	28874754	rs56405941	6	29178463	T	C	0.087	-0.300707	0.0196929	Y	264.306
cg02639080	6	28874754	rs1016471	6	28851047	T	C	0.1631	-0.217835	0.0199638	Y	238.034
cg02639080	6	28874754	rs16893947	6	28284721	G	A	0.1626	-0.185212	0.0119038	Y	251.046
cg02639080	6	28874754	rs28360499	6	27945396	A	G	0.1113	0.156302	0.0186374	Y	125.358
cg02639080	6	28874754	rs182330	6	28852285	A	G	0.2712	-0.148036	0.0193998	Y	150.923
cg02639080	6	28874754	rs112421400	6	28205826	T	C	0.0534	-0.351246	0.0231972	Y	330.003
cg02639080	6	28874754	rs1150717	6	28259597	C	T	0.1445	-0.410406	0.015286	Y	1134.94
cg02639080	6	28874754	rs13205911	6	28124114	T	C	0.111	0.363227	0.0200051	Y	698.808
cg02639080	6	28874754	rs2071789	6	28912076	T	C	0.1588	-0.542111	0.023667	Y	1503.79
cg02639080	6	28874754	rs2735058	6	29697693	A	G	0.1172	0.134247	0.0226946	Y	76.662
cg02639080	6	28874754	rs148589791	6	29531288	T	C	0.059	-0.432958	0.0243535	Y	339.513
cg02639080	6	28874754	rs3116829	6	29163700	A	C	0.1181	0.455614	0.0210142	Y	944.122
cg02639080	6	28874754	rs6933825	6	27890631	G	A	0.1286	-0.549483	0.0180431	Y	1932.35
cg02639080	6	28874754	rs9380085	6	28682763	C	T	0.1411	-0.659278	0.0198759	Y	2078.16
cg02639080	6	28874754	rs72844382	6	28680892	T	C	0.1762	-0.199788	0.0153661	Y	206.815
cg02639080	6	28874754	rs9468477	6	29028445	A	G	0.057	-0.170953	0.0297629	Y	51.6047
cg02639080	6	28874754	rs172326	6	28849790	A	G	0.3788	-0.18886	0.0154122	Y	301.486
cg02639080	6	28874754	rs10807036	6	28606397	G	A	0.0339	-0.237344	0.0380217	Y	68.5708
cg02639080	6	28874754	rs3734572	6	28059458	C	T	0.0454	-0.289514	0.0253624	Y	173.752
cg02639080	6	28874754	rs7776376	6	28775664	T	C	0.2133	-0.285398	0.0157741	Y	495.894
cg02639080	6	28874754	rs1610589	6	29677387	A	G	0.2475	-0.290071	0.0274081	Y	693.864
cg02639080	6	28874754	rs28986308	6	29568068	G	A	0.0568	-0.925357	0.0408043	Y	1831.64
cg02641801	2	26213508	rs111903872	2	26209862	C	G	0.1349	0.18356	0.0150324	Y	159.042
cg02641801	2	26213508	rs78391589	2	25928145	A	G	0.2012	0.0931077	0.0117292	Y	67.7543
cg02642117	6	21033836	rs17730046	6	21042137	A	G	0.2707	0.097111	0.0111544	Y	99.5596
cg02642117	6	21033836	rs9368201	6	20546112	G	A	0.3924	-0.113202	0.0093637	Y	165.244
cg02647874	11	47380751	rs11039212	11	47393303	T	A	0.3247	-0.126092	0.0097897	Y	191.142
cg02647874	11	47380751	rs1969093	11	48114142	T	C	0.2114	-0.140315	0.0141333	Y	183.29
cg02647874	11	47380751	rs11039200	11	47379646	C	A	0.3158	-0.221777	0.0107751	Y	591.013
cg02647874	11	47380751	rs59631865	11	47501619	G	T	0.1575	0.187956	0.0118451	Y	262.414
cg02647874	11	47380751	rs12794570	11	47658314	T	C	0.3485	-0.168279	0.0106776	Y	343.795
cg02652361	11	65263917	rs7941126	11	65364629	A	G	0.4804	0.131465	0.0105626	Y	207.565
cg02652361	11	65263917	rs1791682	11	66222137	T	C	0.0601	-0.13268	0.0193779	Y	51.0754
cg02652361	11	65263917	rs2276133	11	65562257	A	G	0.2463	0.145974	0.0104638	Y	192.953
cg02652361	11	65263917	rs488289	11	65039264	C	T	0.1448	0.103545	0.0131365	Y	70.445
cg02652361	11	65263917	rs7128776	11	65242037	T	C	0.1939	-0.712874	0.0269587	Y	5003.27
cg02652361	11	65263917	rs7114014	11	65581772	C	T	0.3469	-0.0947602	0.011231	Y	106.147
cg02652361	11	65263917	rs1893316	11	65793797	A	G	0.2496	0.0955766	0.0125576	Y	90.9581
cg02652361	11	65263917	rs148654891	11	65575263	A	G	0.1888	-0.116282	0.0117426	Y	110.15
cg02661034	5	1477269	rs250686	5	1425159	C	T	0.4347	-0.114917	0.0096542	Y	177.702
cg02661034	5	1477269	rs27054	5	1471109	T	C	0.2703	-0.541357	0.0178886	Y	3499.91
cg02672332	10	134723970	rs12416523	10	134724151	A	G	0.3646	0.2387	0.017531	Y	693.78
cg02672332	10	134723970	rs140160811	10	134760180	T	C	0.0573	-0.24963	0.0237837	Y	164.347
cg02672332	10	134723970	rs56186782	10	134653255	G	A	0.0975	0.552779	0.0245258	Y	1497.17
cg02672332	10	134723970	rs7091957	10	134439478	C	T	0.4552	-0.0947032	0.0089501	Y	111.987
cg02676052	5	169725927	rs182618	5	169723113	C	T	0.2976	0.228026	0.0163254	Y	578.631
cg02685680	5	1201978	rs10072823	5	1205636	C	T	0.4405	0.0959768	0.0142352	Y	80.4014
cg02687026	16	85133210	rs16975093	16	85020061	A	G	0.1807	0.254095	0.0128101	Y	530.746
cg02687026	16	85133210	rs3751751	16	85115436	C	T	0.1604	-0.240048	0.0180167	Y	409.609
cg02687026	16	85133210	rs8053646	16	85143509	G	A	0.3708	0.151083	0.0108999	Y	255.319
cg02687026	16	85133210	rs2047598	16	85118740	T	G	0.3893	-0.277486	0.0148766	Y	986.453
cg02687026	16	85133210	rs35852446	16	85135968	A	G	0.1402	0.13134	0.0131013	Y	102.058
cg02687026	16	85133210	rs77132357	16	85044674	C	T	0.0891	-0.127787	0.0185311	Y	73.6451
cg02687026	16	85133210	rs12448119	16	85086728	T	C	0.0444	-0.387135	0.0219087	Y	327.8
cg02687026	16	85133210	rs12596553	16	85104752	T	G	0.2074	0.177227	0.0151441	Y	270.936
cg02705909	19	18879450	rs34644324	19	18813245	G	A	0.088	0.229479	0.0165732	Y	202.632
cg02712545	15	99398084	rs66531325	15	99411440	A	G	0.0942	0.407416	0.0246747	Y	760.752
cg02712545	15	99398084	rs8030950	15	99404021	A	C	0.272	-0.108886	0.0135776	Y	128.525
cg02723617	7	150755897	rs7783954	7	150799379	C	T	0.4365	-0.0516736	0.0088461	Y	35.3691
cg02723617	7	150755897	rs1549760	7	150755839	T	C	0.2364	-0.671066	0.0242635	Y	5320.42
cg02750743	12	117477837	rs2173653	12	117494587	C	G	0.1411	-0.154118	0.0133674	Y	154.825
cg02750743	12	117477837	rs12299065	12	117442304	A	G	0.1395	-0.38127	0.0181907	Y	1003.05
cg02750743	12	117477837	rs117893408	12	117263483	G	A	0.0176	-0.494266	0.0376444	Y	217.063
cg02750743	12	117477837	rs7979546	12	117477798	T	C	0.1296	0.495138	0.0254356	Y	1497.03
cg02757609	17	74552994	rs16967307	17	74573532	C	T	0.1289	-0.105769	0.0140105	Y	69.8867
cg02757609	17	74552994	rs57087153	17	74513025	C	A	0.2218	-0.166026	0.012779	Y	173.233
cg02761866	12	48542726	rs12372687	12	48811799	T	G	0.4641	-0.100277	0.0086181	Y	136.98
cg02761866	12	48542726	rs7963640	12	48476795	T	C	0.0789	0.632376	0.0310973	Y	1571.26
cg02763290	18	77255811	rs368795	18	77249705	A	G	0.3731	-0.155624	0.0111486	Y	253.202
cg02765363	17	80200741	rs8081117	17	80303555	T	C	0.1101	0.167183	0.0180902	Y	109.015
cg02795981	10	81045119	rs11002899	10	81022089	T	A	0.0774	-0.158965	0.0260159	Y	59.2537
cg02795981	10	81045119	rs113796278	10	81136151	C	A	0.0351	0.211532	0.035186	Y	70.2873
cg02795981	10	81045119	rs1250538	10	81037800	T	G	0.3749	-0.471889	0.0214556	Y	3193.1
cg02795981	10	81045119	rs1108617	10	81043573	G	A	0.4381	-0.0796581	0.0102634	Y	84.157
cg02795981	10	81045119	rs1250544	10	81032885	A	G	0.3785	-0.662616	0.0212524	Y	7120.99
cg02800733	19	8367151	rs8108103	19	8380643	T	C	0.0342	-0.443133	0.0467576	Y	317.223
cg02801786	12	113914222	rs736122	12	113906626	A	G	0.0958	-0.130051	0.0170264	Y	63.4915
cg02813542	11	33084877	rs1064005	11	33065394	T	C	0.3984	-0.450809	0.0210575	Y	2761.15
cg02813542	11	33084877	rs2615917	11	33486928	A	G	0.2408	-0.0685372	0.0107006	Y	41.8585
cg02813542	11	33084877	rs11825445	11	33343614	T	C	0.2854	-0.0790509	0.0137287	Y	60.0584
cg02816425	11	16809233	rs75163301	11	16822683	G	C	0.1043	-0.357909	0.0231604	Y	636.376
cg02835756	6	41442369	rs6937336	6	41442376	C	T	0.0268	-0.542217	0.0404192	Y	264.072
cg02836325	17	76403955	rs4969182	17	76393030	T	C	0.4871	-0.528455	0.0210193	Y	4267.77
cg02836325	17	76403955	rs9897263	17	76491258	A	G	0.113	-0.176624	0.0183911	Y	140.12
cg02850815	8	144896183	rs10098685	8	145030443	A	G	0.0386	-0.366371	0.0260797	Y	204.795
cg02850815	8	144896183	rs11783357	8	144803616	C	T	0.2155	0.137022	0.0159505	Y	133.058
cg02850815	8	144896183	rs138847315	8	144429127	C	A	0.0164	-0.345236	0.0540649	Y	61.0552
cg02850815	8	144896183	rs2305496	8	144659949	A	C	0.1051	0.179748	0.015669	Y	164.371
cg02850815	8	144896183	rs3204171	8	144777366	T	C	0.1661	-0.640045	0.0349072	Y	3077.77
cg02853355	16	85132373	rs12448119	16	85086728	T	C	0.0444	-0.387135	0.0219087	Y	327.8
cg02853355	16	85132373	rs12596553	16	85104752	T	G	0.2074	0.177227	0.0151441	Y	270.936
cg02853355	16	85132373	rs8047191	16	84988111	A	G	0.1539	0.0713518	0.011923	Y	36.1845
cg02853355	16	85132373	rs16975093	16	85020061	A	G	0.1806	0.254095	0.0128101	Y	530.513
cg02856688	19	2266542	rs2523177	19	2274578	T	C	0.22	0.260209	0.016669	Y	553.892
cg02856688	19	2266542	rs28384670	19	2271263	T	C	0.0274	-0.840297	0.0516122	Y	407.442
cg02856688	19	2266542	rs2523174	19	2271181	T	C	0.2213	-0.226365	0.0139624	Y	393.86
cg02856688	19	2266542	rs2854110	19	2269142	G	A	0.2399	0.20742	0.0124142	Y	320.913
cg02859319	3	50674664	rs58356214	3	50866507	C	T	0.0354	0.269836	0.0262485	Y	113.582
cg02869235	12	124726864	rs188843014	12	124733608	A	G	0.0155	1.07726	0.0707043	Y	493.123
cg02869235	12	124726864	rs2006701	12	124757954	T	A	0.1489	0.203905	0.0123366	Y	275.12
cg02869235	12	124726864	rs11057531	12	124718608	C	T	0.1319	0.533508	0.0220431	Y	1893.22
cg02869235	12	124726864	rs188843014	12	124733608	A	G	0.0155	0.873183	0.102865	Y	319.955
cg02873991	12	25151263	rs1011656	12	25157453	A	G	0.1349	0.333622	0.0125693	Y	703.971
cg02873991	12	25151263	rs11047583	12	24861797	T	C	0.0318	-0.19443	0.030507	Y	62.0413
cg02873991	12	25151263	rs11047726	12	25104698	G	A	0.1243	-0.869511	0.0223709	Y	4804.7
cg02873991	12	25151263	rs117949939	12	25203937	A	T	0.0357	-0.264828	0.0386986	Y	86.3793
cg02873991	12	25151263	rs16928163	12	25047720	G	A	0.1223	0.18597	0.0134325	Y	207.566
cg02873991	12	25151263	rs34874381	12	25162063	T	C	0.0533	0.280547	0.0326942	Y	107.768
cg02873991	12	25151263	rs35597635	12	24913119	T	C	0.0407	-0.302807	0.0276437	Y	196.552
cg02873991	12	25151263	rs61912193	12	25114149	C	G	0.0773	-0.955291	0.0264923	Y	3624.07
cg02873991	12	25151263	rs7976171	12	25027841	T	G	0.0223	-0.284843	0.0438457	Y	59.1054
cg02879656	10	88441539	rs2250515	10	88408892	G	T	0.4511	0.0780626	0.0094304	Y	82.4006
cg02888886	17	43165321	rs138144764	17	43187221	A	G	0.1253	-0.50457	0.0261409	Y	1608.18
cg02889869	10	33384895	rs7918275	10	33387391	C	T	0.3533	-0.146868	0.0112621	Y	276.008
cg02890250	19	16243834	rs11086023	19	16200378	T	C	0.2847	-0.107052	0.0113788	Y	111.156
cg02890250	19	16243834	rs2241401	19	16241000	A	G	0.1469	0.773797	0.0427176	Y	4896.2
cg02893604	14	23512805	rs11628336	14	23512922	A	G	0.4069	0.178496	0.0219088	Y	314.427
cg02893604	14	23512805	rs8015478	14	23586018	A	C	0.2814	0.122594	0.0113796	Y	150.586
cg02900332	10	31892190	rs12774429	10	31321573	T	G	0.0252	-0.26457	0.0374747	Y	68.0501
cg02900332	10	31892190	rs7920301	10	31886363	A	G	0.2971	0.108918	0.0116592	Y	135.978
cg02901136	1	153348305	rs1560832	1	153335384	A	G	0.2815	0.335169	0.016845	Y	1294.45
cg02918593	14	105184145	rs11160817	14	105168414	T	C	0.4227	0.0897272	0.0116321	Y	78.3313
cg02918593	14	105184145	rs4247032	14	105184689	A	G	0.2365	0.371327	0.0182252	Y	859.059
cg02918593	14	105184145	rs7158194	14	105171694	C	T	0.3317	0.57771	0.0177341	Y	3101.82
cg02918593	14	105184145	rs11160818	14	105189222	A	G	0.1532	0.369773	0.0191788	Y	540.132
cg02918593	14	105184145	rs4983529	14	105155355	T	C	0.4648	-0.277054	0.017741	Y	633.424
cg02935052	7	73751804	rs229883	7	73722605	C	T	0.2663	-0.17762	0.0108246	Y	270.777
cg02962647	6	158655004	rs13194962	6	158647345	T	C	0.0881	0.348254	0.0191814	Y	514.09
cg02962647	6	158655004	rs13220263	6	158631238	A	G	0.0881	-0.170991	0.0197389	Y	78.0268
cg02962647	6	158655004	rs150123239	6	158581185	A	G	0.0302	0.279489	0.0296648	Y	111.804
cg02962647	6	158655004	rs341169	6	158828246	G	A	0.3868	0.232253	0.0110088	Y	714.227
cg02962647	6	158655004	rs17489570	6	158487953	A	G	0.1053	0.224633	0.0144203	Y	239.92
cg02969426	13	45775005	rs7981354	13	45885066	G	A	0.3105	0.0974823	0.0129105	Y	100.042
cg02969426	13	45775005	rs118000874	13	46121134	T	C	0.0281	0.418318	0.0287944	Y	234.387
cg02969426	13	45775005	rs7987868	13	45848955	A	G	0.0651	-0.257287	0.0221429	Y	134.869
cg02977524	1	234747788	rs10797557	1	234754829	T	G	0.3501	0.366588	0.0137573	Y	1784.96
cg02977524	1	234747788	rs16843376	1	234638743	G	A	0.0518	0.209358	0.0291134	Y	110.572
cg02986801	8	134501675	rs16904931	8	134502094	A	G	0.3565	-0.175187	0.0129092	Y	396.193
cg02987482	19	6274208	rs11880656	19	5992228	A	G	0.1716	-0.135738	0.0120953	Y	127.576
cg02987482	19	6274208	rs2335626	19	6232429	A	C	0.2338	-0.677606	0.0222998	Y	5255.02
cg02987482	19	6274208	rs74710998	19	6258144	C	G	0.0229	0.365351	0.0348883	Y	120.211
cg02987482	19	6274208	rs4807854	19	6258557	C	T	0.2275	-0.131552	0.0131693	Y	169.819
cg02988795	17	16495812	rs62072783	17	16505679	C	T	0.0728	0.188227	0.0239961	Y	131.597
cg02999224	14	23284559	rs2281677	14	23284572	A	G	0.427	-0.398542	0.0187681	Y	2259.76
cg03005293	1	151805241	rs115071828	1	152224223	T	C	0.0252	0.257169	0.0384157	Y	62.2335
cg03005293	1	151805241	rs939595	1	151783688	A	C	0.3689	0.109345	0.0112991	Y	139.791
cg03015672	10	32216066	rs1023207	10	32094890	A	C	0.5039	0.723758	0.0222227	Y	8731.53
cg03015672	10	32216066	rs11009122	10	33171251	A	G	0.1999	0.107662	0.0179226	Y	89.7038
cg03015672	10	32216066	rs16932555	10	31975676	T	G	0.0294	-0.376746	0.0378844	Y	189.696
cg03015672	10	32216066	rs2998091	10	32510636	G	A	0.0252	0.320285	0.0410029	Y	61.9702
cg03015672	10	32216066	rs431073	10	31677206	C	A	0.2152	-0.0807522	0.0129751	Y	39.2601
cg03015672	10	32216066	rs7067745	10	31981999	A	G	0.0225	0.342861	0.0335013	Y	108.395
cg03015672	10	32216066	rs72784778	10	31961058	A	T	0.0366	-0.296965	0.0289654	Y	113.877
cg03015672	10	32216066	rs7900789	10	32436214	T	G	0.2807	0.107069	0.0104484	Y	112.336
cg03036777	1	33648819	rs71647911	1	33615059	A	T	0.2503	-0.110194	0.0118313	Y	105.084
cg03045635	4	9783198	rs11734974	4	9764564	T	C	0.0445	-0.299968	0.0238686	Y	171.26
cg03048488	1	15733844	rs35634099	1	15700257	A	C	0.1352	-0.111379	0.0152557	Y	66.4394
cg03048488	1	15733844	rs36039230	1	15688583	G	T	0.0483	0.228145	0.025897	Y	80.1186
cg03048488	1	15733844	rs74709175	1	15741749	T	C	0.0381	0.288279	0.0409146	Y	76.4305
cg03056494	11	124595710	rs60552915	11	124597887	C	T	0.0554	-0.224829	0.024809	Y	105.143
cg03059896	1	27560050	rs35659744	1	27687466	T	G	0.2996	-0.44308	0.0249519	Y	2248.78
cg03059896	1	27560050	rs11247626	1	27548657	T	C	0.2669	-0.17085	0.0103077	Y	277.223
cg03059896	1	27560050	rs76088680	1	26827251	T	C	0.051	-0.272337	0.0224389	Y	156.714
cg03068843	8	12985953	rs111732689	8	13086860	A	C	0.0154	-1.24738	0.0455051	Y	862.177
cg03068843	8	12985953	rs17091944	8	13202480	A	G	0.3284	0.129976	0.0099847	Y	197.817
cg03068843	8	12985953	rs35659748	8	12990270	G	C	0.1523	0.300044	0.0134596	Y	484.212
cg03068843	8	12985953	rs3848999	8	13174945	C	T	0.4593	0.147596	0.0094438	Y	288.307
cg03068843	8	12985953	rs1188300	8	13080723	A	G	0.3769	-0.320791	0.0147848	Y	1306.81
cg03068843	8	12985953	rs74537933	8	13238480	G	A	0.0146	-0.719428	0.0429887	Y	317.986
cg03071793	16	11682634	rs8049607	16	11691753	C	T	0.4831	0.192728	0.0100389	Y	447.132
cg03071793	16	11682634	rs9796962	16	11657116	T	G	0.4585	0.147598	0.0162995	Y	243.223
cg03071793	16	11682634	rs145953388	16	11708473	A	T	0.2453	0.269368	0.0178741	Y	611.277
cg03071793	16	11682634	rs1861668	16	11689196	C	G	0.3305	-0.405866	0.017173	Y	1996.9
cg03071793	16	11682634	rs72781039	16	11701021	A	G	0.2037	0.128548	0.0139656	Y	135.238
cg03072035	10	73076664	rs10999778	10	73094420	G	A	0.1575	-0.202848	0.013172	Y	286.258
cg03082060	1	236680224	rs6689881	1	236672004	C	T	0.3031	-0.310397	0.0213433	Y	770.946
cg03082060	1	236680224	rs9662830	1	236661360	C	G	0.4464	-0.189628	0.0117303	Y	275.142
cg03109660	4	37684505	rs7675814	4	37684465	C	A	0.0487	-0.560941	0.0387995	Y	607.666
cg03112433	7	90338555	rs6465292	7	90465795	A	G	0.1302	0.241338	0.0145228	Y	322.433
cg03112433	7	90338555	rs6954004	7	90248728	A	G	0.4629	0.223397	0.0126015	Y	614.624
cg03112433	7	90338555	rs73215717	7	89629412	C	G	0.1465	-0.204978	0.0269496	Y	222.345
cg03112433	7	90338555	rs10230611	7	90257651	A	C	0.2221	-0.0859853	0.0116083	Y	63.1209
cg03112433	7	90338555	rs183729381	7	90294491	T	C	0.0505	0.834938	0.0394409	Y	1709.69
cg03140624	1	235931377	rs6662383	1	236108446	C	T	0.1021	0.539051	0.0266298	Y	1458.72
cg03156170	17	55673870	rs11656302	17	55677272	A	G	0.1343	0.541613	0.027847	Y	1375.28
cg03156170	17	55673870	rs8066491	17	55629439	A	G	0.4997	0.270616	0.0088282	Y	1006.19
cg03156170	17	55673870	rs8068855	17	55638523	C	T	0.371	0.0735752	0.0100568	Y	65.8019
cg03169059	2	240145022	rs6543519	2	240170957	C	T	0.231	0.258534	0.0149329	Y	674.856
cg03169059	2	240145022	rs506324	2	240104346	T	C	0.2366	0.0697294	0.0113987	Y	47.7514
cg03169059	2	240145022	rs291333	2	240145376	T	G	0.2559	-0.197032	0.0123367	Y	389.879
cg03171795	3	70882921	rs1388435	3	70615241	C	T	0.4478	0.151417	0.0119889	Y	303.723
cg03171795	3	70882921	rs6763648	3	70807661	T	C	0.5081	-0.147802	0.014795	Y	300.885
cg03171795	3	70882921	rs10511000	3	70567353	A	G	0.3263	-0.101839	0.0121577	Y	121.035
cg03171795	3	70882921	rs34518676	3	70927382	A	G	0.292	-0.330851	0.0127138	Y	1291.17
cg03174521	11	3177865	rs1530582	11	3159501	T	C	0.3058	0.097106	0.0137393	Y	102.026
cg03176386	7	38370664	rs2191312	7	38367259	T	C	0.3522	0.128573	0.0091049	Y	186.047
cg03176386	7	38370664	rs56045043	7	38276595	T	C	0.1912	0.168013	0.0120589	Y	220.883
cg03176386	7	38370664	rs2735168	7	38372240	C	A	0.3727	0.483237	0.0174458	Y	3058.61
cg03176386	7	38370664	rs2284253	7	38489359	G	A	0.2515	-0.0840911	0.012902	Y	68.2839
cg03176386	7	38370664	rs41431250	7	38371334	T	C	0.3427	0.100675	0.0139094	Y	108.805
cg03176386	7	38370664	rs56030139	7	38275416	A	T	0.1915	0.13975	0.0119853	Y	152.598
cg03176386	7	38370664	rs6462834	7	38411169	G	C	0.2761	0.194739	0.0146932	Y	385.989
cg03187795	16	23535137	rs149077604	16	23467689	A	G	0.0325	-0.329197	0.0330595	Y	165.859
cg03187795	16	23535137	rs4968011	16	23500558	T	C	0.1513	0.345698	0.0210472	Y	867.538
cg03187795	16	23535137	rs2285522	16	23521750	T	C	0.1964	0.647315	0.0249058	Y	4174.92
cg03211132	1	169703751	rs1569457	1	169680074	A	G	0.0999	0.362045	0.032015	Y	608.28
cg03226000	16	55690378	rs183112	16	55527682	A	G	0.1522	-0.125461	0.0164159	Y	111.161
cg03226000	16	55690378	rs2062723	16	55697964	C	T	0.4596	-0.167298	0.0167351	Y	383.364
cg03228145	5	178204763	rs13175048	5	178180868	A	G	0.3114	0.0837619	0.0101389	Y	80.0038
cg03228145	5	178204763	rs35304503	5	178262331	C	T	0.3295	0.279339	0.0108388	Y	990.335
cg03228145	5	178204763	rs716782	5	178523951	A	G	0.384	0.123339	0.0087145	Y	201.044
cg03235923	7	56673189	rs150410877	7	56436485	A	G	0.2298	0.116885	0.0149468	Y	60.9886
cg03235923	7	56673189	rs698654	7	56226911	C	T	0.3838	-0.132723	0.0088972	Y	225.712
cg03254534	18	56343105	rs12052024	18	56340047	T	G	0.2147	0.156578	0.0197727	Y	180.251
cg03273057	8	102533612	rs624051	8	102513182	G	A	0.0353	-0.26624	0.0291766	Y	123.743
cg03273057	8	102533612	rs7006940	8	102490488	C	T	0.062	0.257246	0.0291777	Y	148.129
cg03283282	4	40579075	rs35418197	4	40555727	A	G	0.1076	0.257294	0.021232	Y	289.155
cg03293732	17	38017814	rs3087852	17	38137364	A	G	0.4537	0.46481	0.0150763	Y	3060.12
cg03293732	17	38017814	rs1042658	17	38173902	T	C	0.3873	0.0994404	0.0087753	Y	129.181
cg03293732	17	38017814	rs72832958	17	38093881	A	C	0.1123	0.12507	0.018839	Y	73.6208
cg03293732	17	38017814	rs1042658	17	38173902	T	C	0.3873	-0.150443	0.0099246	Y	297.483
cg03293732	17	38017814	rs35557848	17	38087439	T	C	0.2398	0.0875017	0.0134608	Y	68.3316
cg03296935	3	195946851	rs78843541	3	195949022	C	T	0.119	-0.304357	0.0239278	Y	481.37
cg03302822	10	99928067	rs1041653	10	99961658	T	A	0.4966	-0.178172	0.0115259	Y	391.131
cg03308839	16	15797297	rs8061691	16	15754645	C	G	0.0254	-0.277871	0.0327832	Y	98.2492
cg03318469	1	3710303	rs1181875	1	3681831	C	T	0.1084	-0.594589	0.0190339	Y	1760.2
cg03318469	1	3710303	rs12738235	1	3786245	A	G	0.1078	0.182266	0.0227027	Y	134.365
cg03318469	1	3710303	rs7528951	1	3729169	G	C	0.5038	0.301752	0.0098158	Y	1261.13
cg03318469	1	3710303	rs6657042	1	3745133	A	G	0.4794	-0.0754078	0.0086077	Y	77.5166
cg03318469	1	3710303	rs34659788	1	3741441	C	T	0.4508	0.110302	0.01009	Y	163.565
cg03319070	12	125345167	rs11057880	12	125369324	A	G	0.2243	0.0977187	0.0164534	Y	79.5004
cg03319070	12	125345167	rs4379922	12	125351116	C	T	0.3633	0.21471	0.0167406	Y	569.424
cg03339817	2	128458281	rs17600636	2	128600609	C	T	0.4192	0.0965957	0.0086412	Y	126.64
cg03347559	11	3225059	rs11493409	11	3263335	G	A	0.3396	-0.156237	0.0089273	Y	306.953
cg03347559	11	3225059	rs71478506	11	3226525	T	C	0.0524	-0.486118	0.0225687	Y	479.312
cg03347559	11	3225059	rs72848242	11	3224479	T	C	0.039	0.953526	0.0462106	Y	1608.87
cg03347559	11	3225059	rs4367927	11	3230469	C	A	0.3451	0.131247	0.0131427	Y	208.237
cg03348161	11	59824089	rs72914658	11	59824110	T	C	0.0281	-0.341594	0.0301247	Y	163.535
cg03357721	13	111956695	rs146052446	13	111900332	C	A	0.0254	0.457204	0.0350463	Y	235.671
cg03357721	13	111956695	rs138918450	13	111803174	C	G	0.0227	0.76789	0.031362	Y	605.281
cg03376308	10	3497811	rs1623441	10	3641130	T	A	0.426	-0.245994	0.0118731	Y	845.721
cg03376308	10	3497811	rs190280305	10	3696179	G	C	0.0157	0.481583	0.0510497	Y	93.3083
cg03376308	10	3497811	rs7084941	10	3482498	G	A	0.2835	0.298428	0.0152424	Y	993.847
cg03376308	10	3497811	rs76917466	10	3448935	A	G	0.0195	0.410125	0.0333881	Y	162.507
cg03407567	12	56545570	rs1274490	12	56649601	A	G	0.0678	-0.206905	0.0180954	Y	135.178
cg03407567	12	56545570	rs3809134	12	56546011	G	A	0.056	-0.778154	0.0504509	Y	1266.9
cg03408904	22	17956462	rs73389121	22	17971347	C	T	0.1779	-0.184219	0.0152179	Y	258.082
cg03408904	22	17956462	rs7292068	22	17968104	C	T	0.1955	-0.250588	0.0131287	Y	532.542
cg03408904	22	17956462	rs7292068	22	17968104	C	T	0.1955	-0.174874	0.0132874	Y	256.695
cg03411376	11	2432720	rs11564696	11	2213694	G	C	0.2753	0.0729474	0.0104263	Y	56.2705
cg03419646	17	47297268	rs12936023	17	47249268	A	G	0.0217	-0.303137	0.0481482	Y	67.4915
cg03432736	4	10119609	rs12508233	4	10271037	C	T	0.3035	-0.222579	0.0092095	Y	515.762
cg03432736	4	10119609	rs3756222	4	10120091	T	C	0.3164	-0.217975	0.0158318	Y	495.53
cg03432736	4	10119609	rs10032742	4	10278893	A	G	0.3014	-0.144875	0.013618	Y	214.974
cg03434029	1	45274048	rs640666	1	45431927	T	C	0.4397	-0.126851	0.0109954	Y	187.874
cg03434029	1	45274048	rs640666	1	45431927	T	C	0.4397	-0.0820036	0.0113064	Y	78.1502
cg03440799	1	179334176	rs10798684	1	179466385	G	A	0.111	0.0987332	0.0137155	Y	53.4775
cg03440799	1	179334176	rs2487740	1	179714247	A	C	0.4338	-0.153903	0.0114738	Y	326.417
cg03440799	1	179334176	rs1410589	1	179518260	G	A	0.2753	0.35078	0.0194659	Y	1432.3
cg03440799	1	179334176	rs2209925	1	179459035	C	A	0.1111	0.359866	0.0137508	Y	707.338
cg03440799	1	179334176	rs55769548	1	179368661	T	C	0.1081	-0.237654	0.0146146	Y	305.515
cg03440799	1	179334176	rs72717565	1	179370916	T	C	0.0737	-0.578404	0.02365	Y	1328.06
cg03440799	1	179334176	rs2484444	1	179220006	G	T	0.173	-0.212433	0.0139395	Y	295.874
cg03440799	1	179334176	rs12404170	1	179423552	C	T	0.2381	-0.0954495	0.0100094	Y	90.2968
cg03450844	7	150416671	rs10242011	7	150444103	T	C	0.1531	0.339012	0.0171974	Y	852.299
cg03450844	7	150416671	rs10248527	7	150227147	T	C	0.2238	-0.852557	0.0205507	Y	9367.05
cg03450844	7	150416671	rs6969414	7	150167583	G	A	0.3503	-0.112801	0.0121596	Y	138.535
cg03450844	7	150416671	rs73167624	7	150658795	A	G	0.0463	-0.306668	0.0250417	Y	200.655
cg03450844	7	150416671	rs7783954	7	150799379	C	T	0.4361	-0.0516736	0.0088461	Y	35.8141
cg03450844	7	150416671	rs1234360	7	150379505	C	T	0.4804	-0.0779694	0.0092771	Y	73.8701
cg03450844	7	150416671	rs28699652	7	150147097	A	G	0.2446	-0.243736	0.0146723	Y	458.174
cg03479209	3	58020999	rs12488822	3	57317780	T	C	0.3902	0.0763063	0.0090887	Y	72.3694
cg03479209	3	58020999	rs839232	3	58020826	T	A	0.3575	-0.245547	0.0150535	Y	779.63
cg03479289	11	33563377	rs2615931	11	33551715	T	C	0.3773	0.119605	0.0093716	Y	164.272
cg03504039	2	238578435	rs4663780	2	238578365	T	C	0.097	0.683132	0.0394574	Y	2255.94
cg03514239	1	153329781	rs12119788	1	153330178	A	G	0.1062	0.382644	0.0423922	Y	334.885
cg03515897	14	95980971	rs12895149	14	95987439	A	C	0.2504	-0.333386	0.0103243	Y	1065.4
cg03515897	14	95980971	rs143125485	14	96005059	T	C	0.0286	-0.439894	0.0458077	Y	138.274
cg03515897	14	95980971	rs144209558	14	96095462	A	G	0.0289	0.30845	0.0257529	Y	148.858
cg03515897	14	95980971	rs17756410	14	95965744	C	T	0.0935	-0.322931	0.0179329	Y	392.347
cg03515897	14	95980971	rs179139	14	95990611	C	T	0.2702	-0.109048	0.0100518	Y	124.263
cg03515897	14	95980971	rs79171925	14	96003075	C	T	0.1264	0.0980312	0.0145323	Y	54.9328
cg03516599	6	14382336	rs12208770	6	14382803	T	C	0.4747	-0.234848	0.0236829	Y	693.865
cg03526702	19	856145	rs2930894	19	881161	A	G	0.2907	-0.272419	0.0111816	Y	818.524
cg03526702	19	856145	rs351111	19	844020	A	G	0.4163	0.296634	0.015716	Y	880.018
cg03526702	19	856145	rs2066983	19	841398	A	G	0.4549	0.184291	0.0106305	Y	323.144
cg03526702	19	856145	rs2930891	19	883224	G	A	0.2919	-0.289477	0.0094968	Y	911.805
cg03526702	19	856145	rs2074639	19	840984	T	C	0.2266	-0.195526	0.0184349	Y	203.051
cg03526702	19	856145	rs12052108	19	839158	T	C	0.2254	-0.309108	0.0277847	Y	403.904
cg03526702	19	856145	rs3761008	19	850023	C	T	0.1338	-0.579062	0.0170825	Y	1948.83
cg03526702	19	856145	rs2066983	19	841398	A	G	0.4549	0.483172	0.014783	Y	2469.75
cg03526702	19	856145	rs12976467	19	841877	G	A	0.4083	0.363242	0.012006	Y	1115.87
cg03526702	19	856145	rs2930894	19	881161	A	G	0.2907	-0.358128	0.0118015	Y	1447.88
cg03526702	19	856145	rs2066983	19	841398	A	G	0.4549	0.667197	0.0218592	Y	5343.79
cg03526702	19	856145	rs2930892	19	882943	G	A	0.4413	-0.115103	0.0169659	Y	106.906
cg03526702	19	856145	rs351111	19	844020	A	G	0.4163	-0.263863	0.0240635	Y	689.885
cg03526702	19	856145	rs67520578	19	843221	T	G	0.4221	0.373854	0.0125358	Y	1339.07
cg03526702	19	856145	rs351111	19	844020	A	G	0.4163	-0.368033	0.0167079	Y	1388.08
cg03526702	19	856145	rs351111	19	844020	A	G	0.4163	0.304176	0.01714	Y	927.472
cg03526702	19	856145	rs3761008	19	850023	C	T	0.1338	-0.22157	0.0135768	Y	266.182
cg03529261	4	185209641	rs59344770	4	185174914	T	A	0.0823	0.209156	0.0212747	Y	165.329
cg03529261	4	185209641	rs6552771	4	185217356	G	A	0.3452	0.201378	0.0139162	Y	505.748
cg03539717	19	13065086	rs2900660	19	13022859	C	A	0.4008	-0.133399	0.0094989	Y	223.778
cg03539717	19	13065086	rs2900660	19	13022859	C	A	0.4008	0.261735	0.011025	Y	883.155
cg03539717	19	13065086	rs56349703	19	13014489	G	A	0.3644	0.087357	0.0093661	Y	92.0512
cg03541887	1	248903323	rs12737526	1	249069206	T	C	0.0987	-0.169658	0.0148372	Y	138.245
cg03541887	1	248903323	rs7527061	1	248860807	T	C	0.1283	-0.12664	0.0191202	Y	94.0376
cg03541887	1	248903323	rs4129641	1	249071643	A	G	0.0991	-0.215485	0.0157514	Y	224.478
cg03541887	1	248903323	rs6703300	1	248848484	T	C	0.1274	-0.123021	0.0165547	Y	85.0612
cg03546806	12	114297307	rs10850224	12	114292562	T	C	0.1361	-0.153272	0.0207175	Y	152.202
cg03546806	12	114297307	rs12322049	12	114786218	A	G	0.0778	-0.155056	0.0268165	Y	73.5966
cg03546806	12	114297307	rs12426207	12	114290811	C	T	0.0882	0.190959	0.0181238	Y	144.957
cg03546806	12	114297307	rs16943519	12	114401696	C	T	0.0867	-0.433764	0.0205762	Y	841.443
cg03546806	12	114297307	rs741628	12	114175290	C	T	0.3723	0.140772	0.0101317	Y	250.505
cg03546806	12	114297307	rs79668619	12	114277240	A	C	0.017	0.372155	0.0509059	Y	100.315
cg03547581	1	205684841	rs823096	1	205679887	T	G	0.4503	0.127216	0.0133909	Y	213.451
cg03547581	1	205684841	rs860311	1	205723619	A	C	0.0496	-0.289097	0.0225447	Y	209.5
cg03553758	5	121456948	rs1363164	5	121598606	A	T	0.41	0.11798	0.0113193	Y	110.185
cg03553758	5	121456948	rs1991451	5	121462149	T	G	0.2573	-0.23797	0.0189431	Y	479.523
cg03559915	11	67201998	rs1626067	11	67192555	A	G	0.3647	-0.0749934	0.011713	Y	62.6732
cg03559915	11	67201998	rs598811	11	67311676	T	C	0.4932	0.193602	0.0126731	Y	529.262
cg03559915	11	67201998	rs67501657	11	67204255	C	T	0.3536	-0.194909	0.011139	Y	429.885
cg03559915	11	67201998	rs1893973	11	67217518	A	G	0.4088	0.142512	0.0111221	Y	246.51
cg03567896	4	7067375	rs145346344	4	7054145	T	C	0.0172	0.669234	0.0445511	Y	336.183
cg03567896	4	7067375	rs59640165	4	7051661	A	G	0.1789	-0.195901	0.0131374	Y	277.456
cg03567896	4	7067375	rs62291192	4	7080885	A	G	0.0294	1.46785	0.0481423	Y	3698.62
cg03567896	4	7067375	rs113315630	4	7078928	C	T	0.0175	0.435594	0.0380127	Y	141.079
cg03567896	4	7067375	rs7668673	4	6919674	T	C	0.2919	0.168637	0.0104824	Y	300.54
cg03569283	8	142222314	rs13279550	8	142194514	A	C	0.1014	0.180423	0.0240159	Y	106.648
cg03569283	8	142222314	rs3739238	8	142222445	T	C	0.4114	-0.455716	0.0170884	Y	2755.82
cg03569283	8	142222314	rs7814873	8	142213997	C	T	0.392	-0.195186	0.0145224	Y	393.648
cg03569283	8	142222314	rs12677785	8	142253256	G	A	0.3371	-0.367269	0.018788	Y	1466
cg03569283	8	142222314	rs143605538	8	142163333	T	C	0.1181	-0.283811	0.0156944	Y	321.316
cg03569283	8	142222314	rs2288996	8	142200760	T	C	0.1764	0.446764	0.0135843	Y	1437.16
cg03569283	8	142222314	rs76024448	8	142190469	A	T	0.0437	-0.524231	0.0315289	Y	531.713
cg03569283	8	142222314	rs67936891	8	142162642	C	G	0.1046	0.589363	0.0274818	Y	1714.48
cg03569283	8	142222314	rs11167039	8	142245646	G	A	0.0941	0.377446	0.0290666	Y	547.435
cg03569283	8	142222314	rs13252660	8	142239381	T	C	0.3937	-0.0604723	0.0088603	Y	42.2
cg03569283	8	142222314	rs67936891	8	142162642	C	G	0.1046	0.625572	0.0304304	Y	1948.8
cg03569283	8	142222314	rs3824235	8	142222261	A	G	0.4372	-0.12782	0.0097214	Y	171.612
cg03580065	10	99183360	rs764223	10	99191935	A	G	0.3189	0.0822885	0.0113907	Y	80.8417
cg03595161	7	1127767	rs78145050	7	1154654	A	G	0.2002	-0.119244	0.0147802	Y	102.772
cg03600318	10	81708991	rs12261337	10	81685558	C	T	0.0347	0.709935	0.0258462	Y	870.042
cg03600318	10	81708991	rs4522114	10	81665444	G	C	0.1816	-0.17425	0.0116756	Y	223.14
cg03600432	12	109006223	rs2287557	12	108985199	C	A	0.0852	0.184367	0.0184861	Y	144.262
cg03600432	12	109006223	rs1051924	12	108983977	C	A	0.0875	0.171861	0.0157454	Y	128.31
cg03606774	2	27432830	rs138715443	2	28396522	G	C	0.0242	0.383066	0.0372371	Y	174.272
cg03606774	2	27432830	rs148053216	2	28076123	G	C	0.0229	-1.17959	0.0792536	Y	355.258
cg03606774	2	27432830	rs4665940	2	27269514	C	G	0.0795	0.156571	0.0169468	Y	96.7689
cg03611151	1	24229581	rs6424130	1	24219374	T	C	0.1866	0.536668	0.0273917	Y	1306.31
cg03611151	1	24229581	rs2502959	1	24216861	A	C	0.1534	-0.133112	0.0168339	Y	68.3123
cg03622263	9	126101308	rs2808416	9	126120159	A	G	0.3107	-0.286932	0.019876	Y	828.009
cg03622263	9	126101308	rs4838054	9	126137865	G	C	0.2891	-0.307661	0.0141485	Y	944.132
cg03622263	9	126101308	rs10818810	9	126096522	A	G	0.379	-0.23323	0.0130862	Y	647.65
cg03622263	9	126101308	rs144569619	9	126099732	T	C	0.0324	1.32846	0.0522674	Y	2926.51
cg03624316	12	53693054	rs11170496	12	53666195	G	A	0.3469	-0.0597034	0.0102887	Y	43.5242
cg03643904	10	126063738	rs10901414	10	126062722	T	C	0.0594	0.22171	0.0238202	Y	146.981
cg03643904	10	126063738	rs55948757	10	126062058	A	G	0.1229	0.166433	0.0219289	Y	156.915
cg03666309	19	39234827	rs12052046	19	39135874	T	C	0.1363	0.796605	0.0234244	Y	4589.97
cg03666309	19	39234827	rs150298732	19	39234225	A	C	0.0658	-0.680913	0.0354418	Y	1460.5
cg03666309	19	39234827	rs4802890	19	39304402	A	G	0.1133	-0.241953	0.0143977	Y	280.005
cg03666309	19	39234827	rs62121436	19	38610881	T	C	0.0353	0.227267	0.0345082	Y	70.2685
cg03666309	19	39234827	rs73930587	19	38950393	A	G	0.2086	0.138097	0.0131823	Y	157.761
cg03666309	19	39234827	rs77129448	19	39174916	A	G	0.0258	-0.770537	0.029816	Y	677.857
cg03666309	19	39234827	rs79491965	19	39253605	A	G	0.0618	0.635056	0.0312772	Y	834.629
cg03666309	19	39234827	rs8101485	19	38719302	G	C	0.4664	0.0995941	0.0106917	Y	112.058
cg03666309	19	39234827	rs58866020	19	39289530	C	T	0.1074	0.161487	0.0275466	Y	75.5574
cg03666309	19	39234827	rs11668070	19	38748913	G	A	0.4856	0.0541712	0.0085172	Y	40.2124
cg03666309	19	39234827	rs150685379	19	39011141	G	C	0.041	0.328802	0.0229018	Y	213.952
cg03666309	19	39234827	rs78158925	19	39479635	T	C	0.0432	0.306291	0.0336653	Y	155.921
cg03666309	19	39234827	rs9304577	19	39134558	T	C	0.4135	0.362269	0.0118775	Y	1689.37
cg03666309	19	39234827	rs973009	19	39174332	G	A	0.136	-0.176079	0.0148891	Y	175.277
cg03666309	19	39234827	rs62121819	19	39171104	G	A	0.0709	0.488149	0.0349256	Y	844.087
cg03689552	16	3292971	rs224234	16	3291970	C	A	0.4593	0.131205	0.0165824	Y	233.996
cg03695871	11	65547172	rs1308020	11	65497558	A	G	0.346	0.315159	0.0092471	Y	1264.13
cg03695871	11	65547172	rs603326	11	65556721	G	C	0.3299	0.0875835	0.0111606	Y	85.0599
cg03695871	11	65547172	rs61895584	11	65810209	C	T	0.1321	-0.0843235	0.0141348	Y	43.1526
cg03695871	11	65547172	rs644740	11	65561468	T	C	0.4555	0.211824	0.0098698	Y	610.541
cg03695871	11	65547172	rs7114014	11	65581772	C	T	0.3471	-0.0947602	0.011231	Y	111.288
cg03695871	11	65547172	rs1308020	11	65497558	A	G	0.346	0.29698	0.0132536	Y	1116.61
cg03695871	11	65547172	rs2276133	11	65562257	A	G	0.2463	0.145974	0.0104638	Y	202.929
cg03695871	11	65547172	rs1308020	11	65497558	A	G	0.346	0.286722	0.0117835	Y	1037.88
cg03705319	12	12848516	rs10772594	12	12863157	C	T	0.3586	0.0919643	0.0126888	Y	106.439
cg03705319	12	12848516	rs77216612	12	12877983	G	A	0.2706	0.170226	0.0143898	Y	297.815
cg03705319	12	12848516	rs10492236	12	12850528	T	C	0.1072	-0.308443	0.0179895	Y	484.618
cg03705319	12	12848516	rs73065423	12	12777584	T	C	0.1166	0.166048	0.0219184	Y	98.2154
cg03716999	1	6265802	rs141785041	1	6265496	C	G	0.0309	0.84291	0.0457714	Y	344.568
cg03716999	1	6265802	rs114174266	1	6266086	G	A	0.0346	0.663976	0.0349503	Y	372.679
cg03724229	2	173036250	rs10176551	2	173047346	G	A	0.0704	0.125443	0.0193447	Y	53.8287
cg03724229	2	173036250	rs4246618	2	173141809	C	G	0.3834	0.219923	0.0117166	Y	638.321
cg03724229	2	173036250	rs4972764	2	173145785	T	C	0.2644	0.179311	0.0132098	Y	327.407
cg03725404	4	9998017	rs116257050	4	10162814	T	C	0.016	-0.373675	0.0545262	Y	101.007
cg03725404	4	9998017	rs12508233	4	10271037	C	T	0.3023	-0.222579	0.0092095	Y	592.019
cg03725404	4	9998017	rs4447862	4	9931645	G	C	0.2631	0.466711	0.0148464	Y	2558.44
cg03725404	4	9998017	rs6811809	4	9918557	A	G	0.2162	0.137684	0.0133598	Y	162.964
cg03725404	4	9998017	rs6858299	4	9371116	T	C	0.2279	-0.0921649	0.0105404	Y	76.8442
cg03725404	4	9998017	rs79263764	4	10606903	A	G	0.0496	0.245049	0.0203676	Y	142.597
cg03725404	4	9998017	rs3756222	4	10120091	T	C	0.3167	-0.217975	0.0158318	Y	571.834
cg03725404	4	9998017	rs10032742	4	10278893	A	G	0.3002	-0.144875	0.013618	Y	246.751
cg03725404	4	9998017	rs10939650	4	9998440	C	T	0.2322	-0.269086	0.0156511	Y	735.331
cg03726817	12	62650767	rs7974973	12	62680579	A	G	0.1928	-0.156444	0.0133327	Y	206.716
cg03741653	8	22033396	rs4871975	8	22084653	T	C	0.3805	-0.163098	0.0101225	Y	258.47
cg03741653	8	22033396	rs139018681	8	22044973	C	A	0.0978	0.317488	0.0211538	Y	353.908
cg03741653	8	22033396	rs34346314	8	22068081	G	A	0.2522	-0.102538	0.0137668	Y	57.6695
cg03741653	8	22033396	rs4382475	8	22042781	A	G	0.0754	-0.997284	0.0415149	Y	3722.64
cg03741653	8	22033396	rs748468	8	21892263	T	C	0.2222	-0.105167	0.0118722	Y	86.1357
cg03741653	8	22033396	rs7831711	8	21970230	A	C	0.4536	-0.097195	0.0107088	Y	128.14
cg03741653	8	22033396	rs4076873	8	22067774	G	T	0.252	-0.118096	0.0195	Y	79.3833
cg03742132	12	81227142	rs4638365	12	81199894	T	C	0.3435	-0.235428	0.0140104	Y	697.919
cg03742132	12	81227142	rs79636255	12	81193795	C	A	0.1131	-0.180242	0.0225015	Y	157.728
cg03747456	12	52586127	rs1870212	12	52597744	A	G	0.2808	-0.273904	0.0164146	Y	866.472
cg03747456	12	52586127	rs4762067	12	52591689	T	G	0.2821	0.111922	0.0127716	Y	141.406
cg03750061	10	119131167	rs1638670	10	119154977	G	A	0.3419	0.163748	0.0159155	Y	279.815
cg03753191	13	43566902	rs36081563	13	43565881	A	G	0.4158	-0.162501	0.0110546	Y	327.307
cg03763518	1	150245044	rs71624515	1	150964683	A	T	0.0318	0.858674	0.0425086	Y	964.743
cg03763518	1	150245044	rs956796	1	150186091	A	G	0.1104	-0.149411	0.0149262	Y	105.679
cg03764364	10	29480551	rs10490901	10	29481588	G	A	0.1	0.826512	0.0222084	Y	3821.19
cg03764364	10	29480551	rs12357957	10	29579035	T	C	0.1294	-0.223014	0.0185589	Y	246.219
cg03764364	10	29480551	rs2788442	10	29480395	G	A	0.0282	-0.726718	0.0324565	Y	756.994
cg03764364	10	29480551	rs508195	10	29479513	A	G	0.1185	0.40463	0.0178168	Y	914.163
cg03764364	10	29480551	rs75870629	10	29480345	T	C	0.0347	-0.245936	0.0276913	Y	89.5464
cg03764364	10	29480551	rs7898832	10	29427614	G	A	0.1126	0.109731	0.0148447	Y	65.7362
cg03764364	10	29480551	rs7909464	10	29542629	A	G	0.2194	0.212266	0.0101409	Y	434.922
cg03764364	10	29480551	rs80266927	10	29464573	C	T	0.0546	0.760713	0.0197658	Y	1574.02
cg03766264	12	27396229	rs10842886	12	27404656	A	G	0.0903	0.756232	0.0282685	Y	2822.7
cg03766264	12	27396229	rs111936388	12	27182956	T	A	0.0971	-0.246738	0.0147761	Y	293.5
cg03766264	12	27396229	rs138019860	12	27323847	T	C	0.0403	0.696979	0.0333219	Y	1063.45
cg03766264	12	27396229	rs111936388	12	27182956	T	A	0.0971	-0.546172	0.0182039	Y	1501.29
cg03766264	12	27396229	rs147000320	12	27403641	C	T	0.0203	0.736597	0.0392366	Y	407.113
cg03766264	12	27396229	rs4856	12	27126676	G	A	0.102	0.726594	0.0239827	Y	2915.5
cg03766264	12	27396229	rs11048765	12	27043443	C	A	0.271	0.0961019	0.0113062	Y	99.8216
cg03766264	12	27396229	rs147000320	12	27403641	C	T	0.0203	0.691285	0.0599589	Y	357.626
cg03766264	12	27396229	rs17494309	12	27248979	G	A	0.1257	0.448931	0.0230458	Y	1285.55
cg03766264	12	27396229	rs74532550	12	27155050	A	G	0.1155	-0.173604	0.0178278	Y	168.729
cg03766264	12	27396229	rs11048820	12	27177147	C	T	0.33	0.588151	0.0181428	Y	4780.43
cg03769939	1	25254129	rs6686594	1	25199282	C	T	0.4937	-0.082988	0.0087442	Y	90.144
cg03778909	17	80833393	rs11653058	17	80909694	T	C	0.2159	-0.211986	0.0159501	Y	378.616
cg03778909	17	80833393	rs12942282	17	80659393	T	C	0.16	0.130338	0.0120123	Y	116.88
cg03783907	6	26446387	rs1131936	6	26394320	G	A	0.1403	-0.248618	0.0142053	Y	419.854
cg03783907	6	26446387	rs3857549	6	26406053	T	C	0.0619	-0.278689	0.0226635	Y	233.698
cg03783907	6	26446387	rs56932539	6	25787650	T	C	0.0209	-0.398424	0.0669236	Y	148.682
cg03783907	6	26446387	rs6929812	6	27384520	T	C	0.4709	-0.0574936	0.0096534	Y	44.9591
cg03783907	6	26446387	rs994690	6	27047916	C	T	0.025	-0.377121	0.061372	Y	181.586
cg03794617	17	78796999	rs145852353	17	78488710	A	G	0.1581	0.52727	0.0171869	Y	2012.43
cg03794617	17	78796999	rs9896281	17	78603701	C	G	0.0889	-0.303482	0.0153238	Y	420.1
cg03794617	17	78796999	rs9892100	17	78533811	G	A	0.5181	-0.280281	0.0184762	Y	1074.98
cg03794617	17	78796999	rs12943620	17	78444658	T	G	0.2175	-0.169116	0.0164022	Y	228.321
cg03794617	17	78796999	rs2291360	17	78728521	A	G	0.3536	0.316491	0.0136084	Y	1283.41
cg03794617	17	78796999	rs62068297	17	78567775	T	C	0.1873	0.157204	0.0151498	Y	206.436
cg03794617	17	78796999	rs9910469	17	78795252	C	T	0.1894	-0.395844	0.01803	Y	1373.82
cg03794617	17	78796999	rs11150745	17	78757626	G	A	0.3202	-0.311166	0.0109426	Y	1112.58
cg03794617	17	78796999	rs2672890	17	78834207	T	C	0.1902	0.150378	0.0138892	Y	124.537
cg03794617	17	78796999	rs4375716	17	78510402	T	G	0.1877	-0.114904	0.0152271	Y	102.053
cg03794617	17	78796999	rs79368579	17	78815422	A	G	0.1304	-0.294326	0.015435	Y	508.761
cg03794617	17	78796999	rs2672900	17	78818367	A	G	0.1309	-0.305036	0.0194641	Y	549.635
cg03794617	17	78796999	rs35544492	17	78655376	A	T	0.0993	0.402362	0.0216458	Y	811.164
cg03794617	17	78796999	rs7214153	17	78602249	C	T	0.0885	-0.284161	0.0149325	Y	366.231
cg03794617	17	78796999	rs35128297	17	78652909	C	A	0.1013	0.14931	0.0186797	Y	113.087
cg03794617	17	78796999	rs62069688	17	78629503	C	T	0.0874	-0.23729	0.0170697	Y	251.288
cg03794617	17	78796999	rs76584516	17	78549237	G	A	0.105	0.724481	0.0196263	Y	3033.54
cg03794617	17	78796999	rs9904611	17	78783157	A	G	0.2271	-0.723894	0.0137621	Y	6014.2
cg03794617	17	78796999	rs4969411	17	78747982	T	C	0.1092	-0.134897	0.0177148	Y	96.7579
cg03794617	17	78796999	rs4561525	17	78476068	A	G	0.1921	-0.152138	0.0109771	Y	200.752
cg03794617	17	78796999	rs62067926	17	78713599	T	C	0.0837	0.204144	0.0155824	Y	172.387
cg03794617	17	78796999	rs2672871	17	78806313	C	G	0.1855	-0.351878	0.017244	Y	900.377
cg03794617	17	78796999	rs4889782	17	78640510	C	T	0.3935	-0.112173	0.0105099	Y	147.571
cg03794617	17	78796999	rs11150745	17	78757626	G	A	0.3202	0.177837	0.0196718	Y	352.945
cg03799713	7	54764119	rs13236760	7	54904875	T	C	0.1662	-0.21276	0.0140592	Y	230.349
cg03799713	7	54764119	rs7791760	7	54786563	A	G	0.3601	0.511609	0.0181196	Y	3618.34
cg03801286	21	35884508	rs117941818	21	36018329	C	G	0.0487	0.171952	0.0287355	Y	38.3253
cg03801286	21	35884508	rs2834502	21	35883489	T	C	0.2341	0.408122	0.0298415	Y	1681.76
cg03803086	21	34185960	rs9983755	21	34440669	C	G	0.5018	-0.28634	0.0112869	Y	897.393
cg03803086	21	34185960	rs13050778	21	34170535	C	T	0.2323	0.0904198	0.0108567	Y	71.7258
cg03803086	21	34185960	rs11702285	21	34474294	A	G	0.3204	-0.153044	0.0110087	Y	252.552
cg03803086	21	34185960	rs2833970	21	34199847	T	C	0.5211	-0.148696	0.0143441	Y	269.126
cg03803086	21	34185960	rs2834006	21	34292069	C	T	0.2992	-0.127913	0.0167496	Y	172.881
cg03818715	6	7591348	rs1016835	6	7576527	G	A	0.2157	-0.111612	0.0148051	Y	115.362
cg03818715	6	7591348	rs11755954	6	7569326	T	C	0.1493	0.287871	0.0132066	Y	568.586
cg03818715	6	7591348	rs2181111	6	7624941	G	T	0.4521	0.109609	0.0096774	Y	157.969
cg03821121	11	12148288	rs12577704	11	12148250	C	T	0.067	0.503038	0.0396932	Y	641.312
cg03821418	12	124859683	rs11057604	12	124857763	G	A	0.4035	-0.146272	0.0100422	Y	265.635
cg03821418	12	124859683	rs1268891	12	124867996	T	G	0.2655	-0.0877176	0.0111261	Y	78.3591
cg03823431	17	79229385	rs11651784	17	79238213	T	C	0.3837	0.102044	0.0133779	Y	132.138
cg03823431	17	79229385	rs11651784	17	79238213	T	C	0.3837	-0.0819151	0.0091366	Y	84.9997
cg03834767	7	90794392	rs10230611	7	90257651	A	C	0.2224	-0.0859853	0.0116083	Y	71.1322
cg03834767	7	90794392	rs1429535	7	90955960	G	T	0.2267	0.271097	0.0209721	Y	684.139
cg03834767	7	90794392	rs183729381	7	90294491	T	C	0.0507	0.834938	0.0394409	Y	1939.62
cg03834767	7	90794392	rs1429535	7	90955960	G	T	0.2267	0.159033	0.0145992	Y	231.419
cg03834767	7	90794392	rs6465292	7	90465795	A	G	0.1308	0.241338	0.0145228	Y	365.333
cg03836615	3	4856096	rs2291863	3	4808703	A	G	0.2798	-0.101642	0.012656	Y	113.955
cg03836615	3	4856096	rs77255589	3	4742134	T	C	0.0404	0.305835	0.0423122	Y	169.081
cg03836615	3	4856096	rs901854	3	4856234	G	A	0.3926	0.466249	0.0156598	Y	3005.16
cg03836615	3	4856096	rs112695811	3	4871924	A	C	0.195	-0.0820797	0.0137926	Y	53.3564
cg03836615	3	4856096	rs149597649	3	4803398	A	G	0.0232	0.300124	0.0497851	Y	48.6086
cg03836615	3	4856096	rs17041849	3	5041089	G	A	0.0571	0.163051	0.0222072	Y	75.1444
cg03836615	3	4856096	rs2291863	3	4808703	A	G	0.2798	-0.104589	0.0107432	Y	120.69
cg03836615	3	4856096	rs2304820	3	4856650	C	T	0.216	0.375936	0.016636	Y	1330.06
cg03836615	3	4856096	rs75584286	3	4721347	A	G	0.0415	0.294446	0.0263565	Y	180.174
cg03857198	3	152927597	rs113037723	3	152943092	T	C	0.0859	0.218195	0.0157784	Y	195.593
cg03878190	2	220047358	rs10932810	2	220407918	T	G	0.1885	0.17291	0.0116812	Y	232.841
cg03878190	2	220047358	rs112747731	2	219889413	T	C	0.0289	0.389792	0.0345155	Y	132.515
cg03878190	2	220047358	rs114525017	2	220419887	A	G	0.0259	-0.286748	0.0379101	Y	73.2375
cg03878190	2	220047358	rs56068521	2	219895588	T	C	0.1091	-0.523224	0.0243615	Y	1413.67
cg03878190	2	220047358	rs6436141	2	220200384	G	A	0.127	-0.198056	0.0129606	Y	240.429
cg03878190	2	220047358	rs6736922	2	219903258	T	G	0.2265	-0.61833	0.0185318	Y	3898.68
cg03878190	2	220047358	rs73074996	2	220056743	A	G	0.0367	-0.760718	0.0274369	Y	825.652
cg03878190	2	220047358	rs3210652	2	220046840	A	G	0.1486	-0.139268	0.0130027	Y	126.442
cg03878190	2	220047358	rs7596846	2	220050527	G	T	0.0743	-0.163549	0.0171166	Y	90.2364
cg03878190	2	220047358	rs9288539	2	219945274	T	A	0.3349	-0.131945	0.0113622	Y	158.296
cg03878208	11	72483293	rs10898870	11	72456218	C	A	0.2686	-0.0902747	0.0113959	Y	69.2668
cg03878208	11	72483293	rs11607217	11	72648085	G	T	0.0272	-0.69622	0.0441349	Y	358.521
cg03878208	11	72483293	rs11604811	11	72389984	T	G	0.0535	-0.200767	0.0210904	Y	91.9992
cg03878208	11	72483293	rs11605691	11	72419514	T	C	0.1775	0.72727	0.0210339	Y	4219.3
cg03878208	11	72483293	rs12293985	11	72898034	G	A	0.1236	0.179868	0.0187044	Y	97.3086
cg03878208	11	72483293	rs12418733	11	72671015	A	T	0.0968	-0.160797	0.0159715	Y	104.226
cg03878208	11	72483293	rs147003183	11	72458057	A	C	0.0195	0.713857	0.0560642	Y	323.566
cg03878208	11	72483293	rs190997287	11	72359590	T	C	0.015	0.559525	0.0720042	Y	91.1811
cg03878208	11	72483293	rs7101656	11	72210440	C	T	0.2145	0.147583	0.0112183	Y	171.767
cg03882382	19	4540065	rs4806985	19	4540429	A	G	0.1028	-0.935638	0.0480419	Y	3603.02
cg03882382	19	4540065	rs4806985	19	4540429	A	G	0.1028	-0.144432	0.0170867	Y	72.2713
cg03882382	19	4540065	rs4806985	19	4540429	A	G	0.1028	-0.341066	0.0266392	Y	410.261
cg03882382	19	4540065	rs79052519	19	4544654	C	T	0.4709	-0.114584	0.0146794	Y	85.7837
cg03882382	19	4540065	rs4806985	19	4540429	A	G	0.1028	-0.430499	0.0317334	Y	662.238
cg03882382	19	4540065	rs34182375	19	4540703	C	T	0.5	0.100986	0.0144539	Y	81.4753
cg03884572	12	111521899	rs4766539	12	111580076	T	C	0.0536	-0.265966	0.0300425	Y	152.745
cg03919488	12	63179691	rs11174651	12	63182611	C	T	0.0828	0.482973	0.0211645	Y	1000.6
cg03919488	12	63179691	rs772557	12	63304584	G	A	0.4546	-0.158531	0.0130806	Y	350.096
cg03919488	12	63179691	rs1666900	12	63300386	C	A	0.4611	-0.163795	0.010495	Y	357.469
cg03919488	12	63179691	rs1666872	12	63305152	G	A	0.4547	-0.244509	0.0166024	Y	847.568
cg03935956	16	23511855	rs2285522	16	23521750	T	C	0.1965	0.647315	0.0249058	Y	4229.22
cg03935956	16	23511855	rs149077604	16	23467689	A	G	0.0324	-0.329197	0.0330595	Y	167.716
cg03935956	16	23511855	rs4968011	16	23500558	T	C	0.1514	0.345698	0.0210472	Y	878.922
cg03959945	1	208326650	rs2078070	1	208345117	T	C	0.4088	-0.283409	0.0113444	Y	1099.36
cg03959945	1	208326650	rs2478823	1	208221368	A	G	0.1814	-0.137881	0.0132124	Y	149.699
cg03959945	1	208326650	rs6688315	1	208305797	G	C	0.4583	-0.202089	0.0113487	Y	573.948
cg03983398	1	45254530	rs640666	1	45431927	T	C	0.4397	-0.126851	0.0109954	Y	187.874
cg03983398	1	45254530	rs11808852	1	45236623	A	G	0.3866	0.146391	0.0111017	Y	275.991
cg03983398	1	45254530	rs640666	1	45431927	T	C	0.4397	-0.0820036	0.0113064	Y	78.1502
cg03983398	1	45254530	rs11211035	1	45265240	A	G	0.3466	0.13044	0.0143836	Y	174.573
cg03989617	16	57662541	rs6499898	16	57633267	T	C	0.3214	0.101558	0.0100318	Y	123.147
cg03989617	16	57662541	rs6499903	16	57661071	A	G	0.1854	-0.247714	0.0170527	Y	424.736
cg03997145	7	104619961	rs6466031	7	104598479	A	G	0.3906	-0.264576	0.0115748	Y	934.366
cg03999941	5	957511	rs4975593	5	1097281	T	C	0.4713	-0.13691	0.0093785	Y	219.544
cg03999941	5	957511	rs35188965	5	1104938	C	T	0.4178	0.114124	0.0097973	Y	148.484
cg04009342	12	25204113	rs117949939	12	25203937	A	T	0.0358	-0.264828	0.0386986	Y	86.6134
cg04009342	12	25204113	rs10771161	12	25197416	A	C	0.4284	-0.126136	0.0091283	Y	191.507
cg04011995	1	41326317	rs11209075	1	41343061	A	C	0.1712	0.51482	0.0198996	Y	2216.66
cg04011995	1	41326317	rs12067645	1	41425864	A	G	0.2109	-0.122464	0.0106375	Y	133.683
cg04011995	1	41326317	rs12403717	1	41315867	C	A	0.4882	0.0992889	0.0104692	Y	115.155
cg04011995	1	41326317	rs12407657	1	41396308	T	A	0.4703	0.1681	0.0110708	Y	377.735
cg04024799	1	248903300	rs7527061	1	248860807	T	C	0.1283	-0.12664	0.0191202	Y	94.0376
cg04024799	1	248903300	rs6703300	1	248848484	T	C	0.1274	-0.123021	0.0165547	Y	85.0612
cg04046364	12	58210661	rs1021469	12	58208164	A	G	0.3136	-0.0852538	0.0115405	Y	82.8471
cg04049253	11	113958706	rs11601402	11	113512522	T	A	0.1188	-0.216465	0.0150144	Y	269.731
cg04049253	11	113958706	rs11606084	11	113937677	G	A	0.0612	0.339117	0.0536547	Y	71.7652
cg04049253	11	113958706	rs12805047	11	113792800	A	G	0.0244	-0.357256	0.0405387	Y	75.4849
cg04049253	11	113958706	rs1784684	11	113939539	G	A	0.1703	0.448225	0.0125687	Y	1504.15
cg04049253	11	113958706	rs2002229	11	113389588	G	C	0.1829	0.118038	0.016548	Y	113.836
cg04049253	11	113958706	rs238896	11	113994505	A	G	0.4838	0.099339	0.0113895	Y	130.506
cg04049253	11	113958706	rs4938066	11	113885412	G	A	0.3161	0.18111	0.0095764	Y	357.588
cg04049253	11	113958706	rs72997420	11	113737176	T	C	0.0278	-0.351515	0.0304206	Y	150.087
cg04049253	11	113958706	rs2606724	11	113957880	A	G	0.451	-0.0973683	0.0127543	Y	116.517
cg04049253	11	113958706	rs2846630	11	113957197	A	G	0.4449	-0.355581	0.020729	Y	1681.06
cg04057858	8	10383763	rs7839305	8	10304211	T	C	0.4029	0.0952319	0.0127993	Y	112.065
cg04057858	8	10383763	rs56159799	8	10321754	G	C	0.4167	0.114427	0.0089357	Y	163.574
cg04057858	8	10383763	rs17767186	8	10277494	T	C	0.3166	0.347027	0.0143396	Y	1476.86
cg04057858	8	10383763	rs4532561	8	10352528	T	G	0.2378	0.246418	0.0113813	Y	604.026
cg04058799	7	151547969	rs11971243	7	151556824	T	C	0.1588	-0.469885	0.0200059	Y	1659.54
cg04060561	6	127663200	rs139740605	6	127560654	A	G	0.0246	-0.552282	0.0467492	Y	169.957
cg04060561	6	127663200	rs1448062	6	127930386	A	G	0.289	-0.150112	0.0093504	Y	259.33
cg04060561	6	127663200	rs4598100	6	127565314	G	A	0.2737	-0.769499	0.025185	Y	7562.07
cg04060561	6	127663200	rs6919803	6	127717366	T	C	0.0706	-0.569546	0.0238049	Y	1233.42
cg04061752	12	19350090	rs10841174	12	19336815	T	C	0.0351	0.992544	0.0721365	Y	1514.1
cg04061752	12	19350090	rs17505123	12	19301353	A	G	0.0752	-0.223261	0.0168345	Y	174.263
cg04061752	12	19350090	rs181509701	12	19257834	G	A	0.0446	0.212189	0.0224893	Y	96.6077
cg04066265	8	19460243	rs10086781	8	19127392	G	C	0.1262	0.111575	0.0164104	Y	71.9448
cg04066265	8	19460243	rs10101032	8	19614013	A	G	0.3056	0.148453	0.0105732	Y	232.739
cg04066265	8	19460243	rs11989637	8	19234849	C	A	0.1541	0.0804127	0.0126662	Y	40.7837
cg04066265	8	19460243	rs13280511	8	19398178	A	G	0.071	0.846135	0.027706	Y	2806.1
cg04066265	8	19460243	rs62494468	8	19451811	A	G	0.3862	-0.173455	0.0119397	Y	325.196
cg04079215	1	95095221	rs2794489	1	95105307	A	G	0.4427	0.158358	0.0095187	Y	340.677
cg04096368	21	43988782	rs453647	21	44000078	T	C	0.3917	0.174207	0.0089667	Y	393.376
cg04096368	21	43988782	rs228103	21	43984307	A	G	0.1682	0.187662	0.0157593	Y	246.054
cg04106092	16	47760096	rs74326892	16	47283619	G	A	0.1549	-0.190732	0.0146575	Y	238.706
cg04112866	2	105925965	rs13011694	2	105896322	T	C	0.1802	0.210446	0.0118239	Y	361.028
cg04118119	13	47371987	rs1216967	13	47370637	A	G	0.4391	0.190404	0.0131218	Y	495.057
cg04118119	13	47371987	rs8192889	13	47358540	C	T	0.4695	-0.152172	0.0173096	Y	323.798
cg04125962	16	27476250	rs12919017	16	27474910	G	A	0.1475	-0.123495	0.0184342	Y	102.978
cg04126957	1	1479238	rs7519837	1	1510801	T	C	0.3071	-0.109851	0.0109712	Y	106.371
cg04126957	1	1479238	rs3128342	1	1486834	A	C	0.4406	0.248037	0.0125447	Y	371.772
cg04126957	1	1479238	rs60252802	1	1166887	C	T	0.1353	0.194714	0.0180094	Y	199.914
cg04126957	1	1479238	rs7290	1	1477244	C	T	0.2892	0.905801	0.0268367	Y	10418.2
cg04126957	1	1479238	rs6603792	1	1505041	C	T	0.3229	-0.133947	0.0101059	Y	161.604
cg04136321	6	32093933	rs9267539	6	31666424	C	A	0.1237	-0.192616	0.0137732	Y	204.767
cg04136321	6	32093933	rs7750641	6	31129310	T	C	0.1407	0.158516	0.0149622	Y	148.665
cg04136321	6	32093933	rs3132510	6	31172151	C	T	0.1324	-0.539587	0.017121	Y	1548.11
cg04136321	6	32093933	rs2853975	6	31382717	T	A	0.2765	-0.0934665	0.0111158	Y	72.4612
cg04136321	6	32093933	rs3094012	6	31434520	C	G	0.136	-0.0990515	0.0146092	Y	49.7151
cg04136321	6	32093933	rs3130936	6	31198778	T	C	0.268	-0.277491	0.0110884	Y	677.791
cg04136321	6	32093933	rs3117582	6	31620520	G	T	0.1228	0.243905	0.0141488	Y	321.69
cg04136321	6	32093933	rs2857595	6	31568469	A	G	0.2083	-0.190555	0.0190651	Y	273.313
cg04136321	6	32093933	rs3130281	6	32123973	G	C	0.2148	0.147933	0.0118524	Y	164.199
cg04136321	6	32093933	rs3132470	6	31451370	G	A	0.1353	-0.333355	0.0209542	Y	561.688
cg04136748	5	133515262	rs2284312	5	133504875	T	C	0.1533	0.208445	0.0172489	Y	304.902
cg04137004	11	13140079	rs111345963	11	13140041	A	G	0.0253	0.328491	0.0378205	Y	134.386
cg04137004	11	13140079	rs2249146	11	13107192	A	G	0.3441	-0.146688	0.0134139	Y	272.152
cg04144521	2	191276183	rs10451566	2	191476477	T	C	0.1716	-0.100726	0.0138617	Y	77.0366
cg04144521	2	191276183	rs56101840	2	191281032	C	A	0.0636	-0.270588	0.0184107	Y	239.306
cg04153882	7	5270928	rs118073321	7	5243091	T	G	0.034	0.302514	0.0281297	Y	126.108
cg04153882	7	5270928	rs34058562	7	5273683	C	A	0.2034	0.513581	0.0218407	Y	1555.43
cg04153882	7	5270928	rs3807586	7	5252906	T	G	0.2635	-0.21929	0.013725	Y	458.889
cg04172533	16	50743027	rs116932601	16	50627385	G	A	0.0329	0.256637	0.0354796	Y	102.03
cg04172533	16	50743027	rs34133110	16	50743919	T	C	0.3876	0.478309	0.0212003	Y	3319.71
cg04172533	16	50743027	rs13380733	16	50742681	A	G	0.2971	-0.342149	0.0139699	Y	1401.11
cg04172533	16	50743027	rs9933594	16	50724087	G	C	0.2702	0.301243	0.0176988	Y	1029.43
cg04179740	10	73516760	rs9415997	10	73536189	A	G	0.1948	0.160926	0.0151098	Y	206.118
cg04179740	10	73516760	rs9415039	10	73522694	T	C	0.3762	-0.114368	0.0127139	Y	168.212
cg04179740	10	73516760	rs79202294	10	73533356	C	G	0.1557	0.126729	0.0138181	Y	106.828
cg04181214	8	142192601	rs4961333	8	142182644	T	C	0.377	0.141568	0.0106109	Y	215.328
cg04181214	8	142192601	rs6997221	8	142133882	T	C	0.1085	-0.350586	0.0290527	Y	171.448
cg04181214	8	142192601	rs118093080	8	142231640	C	T	0.0322	-0.506882	0.0320123	Y	236.511
cg04181214	8	142192601	rs2288996	8	142200760	T	C	0.1763	0.446764	0.0135843	Y	1436.48
cg04181214	8	142192601	rs72681570	8	142257541	A	G	0.0637	0.313557	0.0289041	Y	211.921
cg04181214	8	142192601	rs76516380	8	142154746	T	C	0.0178	0.331133	0.046378	Y	47.0783
cg04181214	8	142192601	rs143461772	8	142141485	A	G	0.0278	0.574336	0.0474405	Y	160.029
cg04181214	8	142192601	rs67936891	8	142162642	C	G	0.1047	0.589363	0.0274818	Y	1716.03
cg04181214	8	142192601	rs6997221	8	142133882	T	C	0.1085	-0.299071	0.0430756	Y	123.942
cg04181214	8	142192601	rs118093080	8	142231640	C	T	0.0322	0.644405	0.0402529	Y	386.129
cg04181214	8	142192601	rs67936891	8	142162642	C	G	0.1047	0.625572	0.0304304	Y	1950.57
cg04181214	8	142192601	rs6997221	8	142133882	T	C	0.1085	-0.311997	0.0358035	Y	135.098
cg04181214	8	142192601	rs72681570	8	142257541	A	G	0.0637	0.164698	0.0221576	Y	57.9695
cg04181214	8	142192601	rs4961261	8	142300002	C	T	0.1102	0.130228	0.0188782	Y	76.2006
cg04181214	8	142192601	rs11783084	8	142180947	T	C	0.2728	0.129467	0.0101777	Y	156.258
cg04181214	8	142192601	rs72681533	8	142136397	A	G	0.1237	-0.284852	0.0447935	Y	126.076
cg04181214	8	142192601	rs147840009	8	142200245	C	T	0.0147	1.38197	0.116502	Y	490.769
cg04181214	8	142192601	rs2289001	8	142170884	T	C	0.3141	-0.144573	0.0102946	Y	223.989
cg04193923	17	38170900	rs1042658	17	38173902	T	C	0.3851	0.0994404	0.0087753	Y	115.935
cg04193923	17	38170900	rs11078930	17	38141955	T	C	0.3699	0.470736	0.0154615	Y	2782.39
cg04193923	17	38170900	rs3935281	17	38188419	T	C	0.3739	0.128081	0.0106295	Y	182.133
cg04193923	17	38170900	rs12602514	17	38159745	G	A	0.3697	0.20773	0.0119721	Y	478.872
cg04193923	17	38170900	rs3087852	17	38137364	A	G	0.4554	0.46481	0.0150763	Y	2731.34
cg04193923	17	38170900	rs1042658	17	38173902	T	C	0.3851	-0.150443	0.0099246	Y	266.976
cg04195000	22	46687489	rs12172608	22	46758573	T	G	0.1494	0.247404	0.0218039	Y	341.132
cg04195000	22	46687489	rs10854854	22	46684706	G	C	0.1033	0.917331	0.0378518	Y	4550.46
cg04195000	22	46687489	rs9615348	22	46729338	G	C	0.1061	0.924124	0.037475	Y	4667.58
cg04195000	22	46687489	rs113658408	22	46646019	G	C	0.1048	1.11307	0.0337615	Y	6925.1
cg04195000	22	46687489	rs113258957	22	46663678	C	G	0.1043	0.94807	0.036933	Y	4620.08
cg04195000	22	46687489	rs11090866	22	46731771	C	G	0.1665	0.250606	0.0199123	Y	392.087
cg04204452	17	1479213	rs4790666	17	1493715	T	C	0.2768	0.174707	0.0130261	Y	293.397
cg04204669	11	2193742	rs139884520	11	2126382	T	C	0.0234	0.310987	0.0341117	Y	108.044
cg04204669	11	2193742	rs7119275	11	2194810	T	C	0.3778	-0.312445	0.0125544	Y	1114.55
cg04204669	11	2193742	rs11564696	11	2213694	G	C	0.2753	0.0729474	0.0104263	Y	56.2705
cg04207142	8	86089106	rs56366347	8	86090251	C	G	0.0631	-0.321138	0.0235309	Y	329.998
cg04218548	1	6941387	rs11586867	1	6972393	C	T	0.4409	0.0641145	0.0110708	Y	55.6401
cg04225088	11	33278186	rs11825445	11	33343614	T	C	0.2847	-0.0790509	0.0137287	Y	61.6664
cg04231085	16	85561302	rs4843449	16	85578485	T	C	0.2746	0.13277	0.0101606	Y	176.74
cg04232128	5	138861241	rs13181561	5	138850905	G	A	0.2641	-0.145275	0.0121136	Y	212.509
cg04232128	5	138861241	rs10900864	5	138773090	A	G	0.2987	-0.542607	0.026391	Y	3532.99
cg04236137	9	123655887	rs2057466	9	123926930	T	C	0.3187	0.0898909	0.00997	Y	81.3783
cg04236137	9	123655887	rs7044680	9	123721184	C	T	0.0858	-0.437816	0.0245918	Y	738.178
cg04252203	3	194696866	rs2676863	3	194667611	T	C	0.1286	-0.236439	0.0133768	Y	312.613
cg04252203	3	194696866	rs74344410	3	194707501	C	T	0.0885	-0.267324	0.0307032	Y	206.695
cg04252203	3	194696866	rs823013	3	194676754	T	C	0.429	-0.163427	0.010488	Y	354.966
cg04257752	21	46077454	rs13052715	21	46076638	T	A	0.5357	0.537462	0.0220577	Y	4655.05
cg04257752	21	46077454	rs170965	21	46146380	A	G	0.0617	0.368229	0.0241511	Y	408.675
cg04257752	21	46077454	rs2838616	21	46077122	C	T	0.2412	0.330363	0.0201386	Y	1154.66
cg04257752	21	46077454	rs2838631	21	46101348	C	T	0.3785	-0.11788	0.0106756	Y	177.748
cg04261496	7	4753002	rs4523152	7	4759542	A	G	0.355	-0.167561	0.0119984	Y	344.79
cg04265972	16	89044882	rs4782485	16	89057287	C	T	0.3434	0.217053	0.0204904	Y	579.326
cg04265972	16	89044882	rs12447686	16	89048291	T	C	0.2584	0.297893	0.0133136	Y	892.626
cg04265972	16	89044882	rs4782453	16	89170047	T	C	0.229	-0.240587	0.0164082	Y	567.191
cg04265972	16	89044882	rs4782465	16	89163502	T	C	0.2133	-0.240067	0.0153074	Y	507.517
cg04265972	16	89044882	rs12918431	16	89231013	T	A	0.1751	0.383938	0.0152321	Y	1170.64
cg04265972	16	89044882	rs72819344	16	89235258	A	C	0.0843	0.18535	0.0251321	Y	134.472
cg04265972	16	89044882	rs28577998	16	89296339	G	A	0.0593	-0.352314	0.0388114	Y	361.11
cg04266202	17	56352895	rs12948186	17	56175361	G	A	0.0685	0.46522	0.0233923	Y	727.321
cg04266202	17	56352895	rs12949052	17	56142010	T	A	0.0779	0.239427	0.0206006	Y	223.418
cg04266202	17	56352895	rs12948186	17	56175361	G	A	0.0685	0.476043	0.0277649	Y	762.573
cg04266202	17	56352895	rs2072146	17	56396587	C	T	0.0847	-0.304353	0.0215875	Y	379.161
cg04266202	17	56352895	rs2585846	17	56160571	A	C	0.0842	0.153622	0.0184384	Y	93.4987
cg04266202	17	56352895	rs62083752	17	56368146	T	C	0.0828	0.589804	0.0254366	Y	1500.5
cg04266607	7	28221667	rs4722771	7	28279243	A	G	0.4365	0.0713703	0.0100966	Y	64.2338
cg04272820	17	38228538	rs8075931	17	37773264	T	C	0.0183	0.450837	0.0556347	Y	151.901
cg04272820	17	38228538	rs33932099	17	37784896	A	G	0.0184	-0.872487	0.0539208	Y	571.503
cg04295372	1	101184332	rs11583008	1	101085094	G	A	0.4691	0.528433	0.0162129	Y	4482.6
cg04304802	10	73499965	rs10823811	10	73404650	C	T	0.3652	-0.116713	0.0091876	Y	176.253
cg04304802	10	73499965	rs1227060	10	73495838	A	C	0.1909	0.728743	0.0343026	Y	5345.64
cg04304802	10	73499965	rs77552877	10	73502780	G	A	0.0253	0.671212	0.0428771	Y	501.65
cg04304802	10	73499965	rs9415997	10	73536189	A	G	0.1949	0.160926	0.0151098	Y	206.199
cg04304802	10	73499965	rs1227060	10	73495838	A	C	0.1909	0.481705	0.0260807	Y	2103.26
cg04304802	10	73499965	rs1227066	10	73489704	C	G	0.1956	-0.29225	0.0128621	Y	673.579
cg04304802	10	73499965	rs74147048	10	73492530	C	T	0.0252	0.813991	0.049973	Y	742.743
cg04304802	10	73499965	rs1227053	10	73500861	C	T	0.2207	-0.158944	0.0117613	Y	238.837
cg04304802	10	73499965	rs79202294	10	73533356	C	G	0.1557	0.126729	0.0138181	Y	106.828
cg04312209	5	35857130	rs10063294	5	35877505	G	A	0.4519	0.243072	0.0134786	Y	821.767
cg04316353	6	38123312	rs2273441	6	37897839	G	C	0.1339	0.216816	0.0162222	Y	292.357
cg04339360	13	73635568	rs8002545	13	73344848	C	T	0.3005	0.0919809	0.00978	Y	88.0055
cg04339613	10	131757303	rs11016985	10	131666775	C	T	0.4952	0.101446	0.0154273	Y	89.4515
cg04350202	10	111653363	rs3758409	10	111669239	G	T	0.2409	-0.169965	0.0127585	Y	250.254
cg04351905	21	34441330	rs8132254	21	34509155	A	G	0.1961	-0.115831	0.0135912	Y	100.512
cg04351905	21	34441330	rs9983755	21	34440669	C	G	0.5044	-0.28634	0.0112869	Y	1013.73
cg04351905	21	34441330	rs11702285	21	34474294	A	G	0.3201	-0.153044	0.0110087	Y	280.473
cg04356090	12	129280133	rs10847691	12	129287449	A	G	0.1042	-0.183362	0.0182761	Y	175.2
cg04356090	12	129280133	rs11060001	12	129381753	G	A	0.1163	-0.154041	0.0235391	Y	133.584
cg04356090	12	129280133	rs12228228	12	129304797	A	G	0.0666	-0.353179	0.0414346	Y	396.9
cg04356090	12	129280133	rs12321679	12	129284791	A	G	0.1043	0.610158	0.0358788	Y	2073.86
cg04356090	12	129280133	rs141150137	12	129322537	T	C	0.0357	-0.311245	0.047039	Y	101.82
cg04356090	12	129280133	rs73149836	12	129286787	C	G	0.064	-0.291675	0.0446015	Y	267.354
cg04356090	12	129280133	rs7312683	12	129280105	T	C	0.2885	0.188123	0.0191116	Y	408.932
cg04356090	12	129280133	rs61946174	12	129272971	C	T	0.0958	-0.329219	0.0295048	Y	509.088
cg04356090	12	129280133	rs4639972	12	129321044	T	A	0.1098	-0.331434	0.0153964	Y	552.014
cg04356090	12	129280133	rs11059947	12	129312710	G	C	0.1111	-0.239187	0.0143145	Y	296.639
cg04356090	12	129280133	rs10734965	12	129291412	A	G	0.2482	-0.334272	0.0233995	Y	1207.13
cg04356090	12	129280133	rs7953474	12	129333403	T	C	0.1057	0.214329	0.016977	Y	229.574
cg04379041	20	62364801	rs2253823	20	62372956	T	C	0.243	0.420924	0.0193046	Y	1805.01
cg04379041	20	62364801	rs2253823	20	62372956	T	C	0.243	0.370063	0.0274129	Y	1373.41
cg04379041	20	62364801	rs3787091	20	62315594	G	T	0.2382	-0.159465	0.0136148	Y	222.379
cg04379041	20	62364801	rs2253823	20	62372956	T	C	0.243	0.390194	0.0185279	Y	1536
cg04379041	20	62364801	rs6062504	20	62348907	A	G	0.3215	-0.615547	0.0272033	Y	5162.33
cg04379041	20	62364801	rs1741708	20	62372041	T	G	0.2413	0.420138	0.0290693	Y	1788.78
cg04392554	22	46685472	rs113658408	22	46646019	G	C	0.1045	1.11307	0.0337615	Y	7578.5
cg04392554	22	46685472	rs135561	22	46539639	A	G	0.3027	-0.0989796	0.0148905	Y	96.709
cg04392554	22	46685472	rs73177073	22	46727612	C	T	0.0611	-0.160372	0.0195285	Y	74.2742
cg04392554	22	46685472	rs9615348	22	46729338	G	C	0.1059	0.924124	0.037475	Y	5090.48
cg04392554	22	46685472	rs12172608	22	46758573	T	G	0.1484	0.247404	0.0218039	Y	374.417
cg04392554	22	46685472	rs10854854	22	46684706	G	C	0.1034	0.917331	0.0378518	Y	5128.37
cg04392554	22	46685472	rs11090866	22	46731771	C	G	0.1642	0.250606	0.0199123	Y	442.054
cg04392554	22	46685472	rs113258957	22	46663678	C	G	0.1045	0.94807	0.036933	Y	5256.66
cg04401067	1	9902439	rs10864439	1	9902900	G	T	0.2535	-0.319625	0.0230803	Y	937.775
cg04404772	19	46876609	rs11666000	19	46919394	A	G	0.4866	0.152218	0.0173434	Y	274.738
cg04404772	19	46876609	rs140070714	19	46817166	T	C	0.0443	0.303762	0.0443267	Y	135.948
cg04404772	19	46876609	rs3764613	19	46896217	A	G	0.4383	-0.485449	0.0240278	Y	3410.6
cg04404772	19	46876609	rs7253054	19	47054355	A	C	0.0351	0.168022	0.0276981	Y	44.3062
cg04404772	19	46876609	rs8111460	19	46809152	T	C	0.2472	0.184697	0.0169293	Y	262.926
cg04404772	19	46876609	rs892109	19	46926907	G	C	0.4624	-0.165519	0.0126063	Y	365.259
cg04408858	1	177904004	rs2476557	1	178575265	T	C	0.1267	0.641037	0.0303077	Y	2775.21
cg04408858	1	177904004	rs16852158	1	177898579	C	G	0.0995	-0.351019	0.0209795	Y	626.393
cg04408858	1	177904004	rs2811308	1	178606498	T	G	0.4713	-0.0720767	0.0106455	Y	70.6909
cg04408858	1	177904004	rs480603	1	177887214	C	T	0.0608	-0.915413	0.0330941	Y	2936.61
cg04408858	1	177904004	rs79690798	1	177916827	T	C	0.1509	0.120838	0.0152283	Y	91.5691
cg04414446	1	92955118	rs145341911	1	93014343	C	A	0.2107	-0.143661	0.0117551	Y	183.314
cg04421348	10	82299737	rs12220655	10	82219066	T	C	0.4193	0.343564	0.015078	Y	1661.69
cg04421348	10	82299737	rs77000305	10	82185828	A	G	0.0501	-0.18417	0.0233994	Y	89.8609
cg04421348	10	82299737	rs7900957	10	82299847	T	A	0.481	-0.248945	0.0170702	Y	843.976
cg04421348	10	82299737	rs115588678	10	82204575	T	C	0.0647	-0.247101	0.0216262	Y	184.416
cg04421348	10	82299737	rs11814516	10	82336851	G	C	0.1388	0.290324	0.0215386	Y	545.569
cg04421348	10	82299737	rs35998463	10	82245510	G	C	0.2523	0.124963	0.0125508	Y	157.517
cg04421348	10	82299737	rs1934697	10	82112873	C	T	0.5174	0.0625994	0.0094219	Y	54.4085
cg04421348	10	82299737	rs2259619	10	82006621	T	G	0.4228	-0.099619	0.0114181	Y	106.831
cg04421348	10	82299737	rs36041861	10	81951351	G	A	0.0681	-0.420565	0.0285537	Y	625.807
cg04421348	10	82299737	rs11185932	10	82295398	A	G	0.3222	0.347922	0.0179128	Y	1521.45
cg04425005	4	146783253	rs34221205	4	146767313	A	C	0.2958	-0.200724	0.0145206	Y	473.446
cg04425005	4	146783253	rs34221205	4	146767313	A	C	0.2958	-0.232354	0.0124635	Y	638.12
cg04437762	1	154380179	rs2297606	1	154321084	T	G	0.2774	-0.100353	0.0108261	Y	86.2789
cg04445427	8	133699791	rs28701894	8	133708598	C	A	0.1315	-0.373826	0.022304	Y	886.437
cg04445427	8	133699791	rs66719631	8	133713379	G	T	0.0246	-0.337496	0.0394886	Y	126.81
cg04445427	8	133699791	rs75860186	8	133774045	T	C	0.115	0.195324	0.0177953	Y	203.591
cg04451770	10	97515372	rs76332471	10	97677074	A	G	0.051	-0.194499	0.0286682	Y	90.5042
cg04451770	10	97515372	rs148473024	10	97665383	T	G	0.0485	-0.184534	0.0298684	Y	75.6651
cg04458368	8	38411682	rs7463602	8	38416527	C	T	0.1016	0.309775	0.0218901	Y	396.782
cg04466886	16	66521191	rs12927987	16	66720206	A	T	0.4677	-0.0981231	0.012764	Y	105.436
cg04466886	16	66521191	rs138863685	16	66970590	G	T	0.0209	0.475298	0.0435707	Y	182.196
cg04466886	16	66521191	rs7193473	16	66600479	A	G	0.1166	-0.257078	0.016733	Y	382.99
cg04468671	12	132337407	rs7133187	12	132595647	G	T	0.1953	-0.0880399	0.0111444	Y	63.0239
cg04468671	12	132337407	rs10902436	12	132178537	G	A	0.4017	-0.0932833	0.0122287	Y	75.2565
cg04468671	12	132337407	rs11612242	12	132246500	A	T	0.2522	-0.269705	0.0123069	Y	757.301
cg04468671	12	132337407	rs6598198	12	132552494	T	A	0.198	0.0968242	0.0137569	Y	72.104
cg04494051	11	67142562	rs67501657	11	67204255	C	T	0.3536	-0.194909	0.011139	Y	429.885
[truncated: 8,678 more rows]
